# Supplementary material for: Computational identification of novel therapeutic candidates for Streptococcus pyogenes and influenza A coinfections through transcriptomic-based drug repositioning
Source: BMC Microbiol. 2026 Apr 23;26:399. doi: 10.1186/s12866-026-05063-y (PMC13107719; doi:10.1186/s12866-026-05063-y)
Supplement: Supplementary file 1 — Supplementary Material 1. Mapped read counts and differentially expressed genes. [file 12866_2026_5063_MOESM1_ESM.xlsx]

## Sheet: mapped_reads
Gene

## Sheet: M1_DEGs
geneid

## Sheet: M49_DEGs
geneid

## Sheet: IAV_DEGs
geneid
