# Supplementary material for: Computational identification of novel therapeutic candidates for Streptococcus pyogenes and influenza A coinfections through transcriptomic-based drug repositioning
Source: BMC Microbiol. 2026 Apr 23;26:399. doi: 10.1186/s12866-026-05063-y (PMC13107719; doi:10.1186/s12866-026-05063-y)
Supplement: Supplementary file 2 — Supplementary Material 2. Compounds predicted with L1000CDS2 and drug-gene interactions from STITCH. [file 12866_2026_5063_MOESM2_ESM.xlsx]

## Sheet: M1_drugpredictions
Rank

## Sheet: M49_drugpredictions
Rank

## Sheet: IAV_drugpredictions
Rank

## Sheet: M1_drug_gene_int
X.node1

## Sheet: M49_drug_gene_int
X.node1

## Sheet: IAV_drug_gene_int
X.node1
