# Supplementary material for: Computational identification of novel therapeutic candidates for Streptococcus pyogenes and influenza A coinfections through transcriptomic-based drug repositioning
Source: BMC Microbiol. 2026 Apr 23;26:399. doi: 10.1186/s12866-026-05063-y (PMC13107719; doi:10.1186/s12866-026-05063-y)
Supplement: Supplementary file 4 — Supplementary Material 4. Drug repositioning using iLINCS. [file 12866_2026_5063_MOESM4_ESM.xlsx]

## Sheet: M1
SignatureId	Perturbagen	GeneTargets	Concentration	CellLine	Tissue	zScore
CMAP_1114	terfenadine	HRH1|KCNH2	8.4uM	MCF7	breast	146811
CMAP_1028	astemizole	HRH1|KCNH2	8.8uM	MCF7	breast	143005
CMAP_626	5253409		17uM	MCF7	breast	139092
CMAP_2966	gossypol	BCL2|BCL2L1|MCL1	7.8uM	PC3	prostate	128455
CMAP_420	thioridazine	DRD1|DRD2|DRD3|DRD4|HTR2A|HTR2C	9.8uM	MCF7	breast	127898
CMAP_836	suloctidil		11.8uM	MCF7	breast	124529
CMAP_2399	prenylamine		9.6uM	MCF7	breast	123937
CMAP_2922	beta-escin		3.2uM	PC3	prostate	120685
CMAP_754	chlorprothixene	DRD2|DRD3|HTR2A|HTR2C	11.4uM	MCF7	breast	120681
CMAP_3475	hexetidine		11.8uM	MCF7	breast	119735
CMAP_2897	methylbenzethonium chloride		8.6uM	MCF7	breast	119384
CMAP_4630	sulconazole		8.6uM	MCF7	breast	119296
CMAP_3811	cloperastine		11uM	MCF7	breast	118947
CMAP_1936	fendiline		11.4uM	MCF7	breast	11492
CMAP_2711	quinisocaine		13uM	MCF7	breast	114699
CMAP_3471	ciclopirox	ATP1A1	15uM	MCF7	breast	113365
CMAP_1062	isoconazole		9.6uM	MCF7	breast	112829
CMAP_603	carbamazepine	SCN10A|SCN11A|SCN1A|SCN2A|SCN3A|SCN4A|SCN5A|SCN7A|SCN8A|SCN9A	0.1uM	MCF7	breast	112742
CMAP_762	bepridil	CACNA1A|CACNA1B|CACNA1C|CACNA1D|CACNA1E|CACNA1F|CACNA1G|CACNA1H|CACNA1I|CACNA1S|CACNA2D1|CACNA2D2|CACNA2D3|CACNA2D4|CACNB1|CACNB2|CACNB3|CACNB4|CACNG1|CACNG2|CACNG3|CACNG4|CACNG5|CACNG6|CACNG7|CACNG8	10uM	MCF7	breast	112337
CMAP_3683	hexestrol	ESR1	14.8uM	MCF7	breast	2019-11-01
CMAP_3341	perhexiline	CPT1A|CPT2	10.2uM	MCF7	breast	111082
CMAP_248	fulvestrant	ESR1|ESR2	0.01uM	MCF7	breast	108882
CMAP_2916	lanatoside C		4uM	PC3	prostate	108719
CMAP_255	fulvestrant	ESR1|ESR2	0.01uM,1uM	MCF7	breast	108186
CMAP_2910	helveticoside		7.4uM	PC3	prostate	106571
CMAP_2921	beta-escin		3.2uM	MCF7	breast	106486
CMAP_88	tamoxifen	ESR1|ESR2	7uM	MCF7	breast	10611
CMAP_3289	econazole		9uM	MCF7	breast	105886
CMAP_1600	niclosamide	STAT3	12.2uM	MCF7	breast	104908
CMAP_454	trifluoperazine	DRD2|DRD3|DRD4|HTR2A|HTR2C	10uM,8.4uM	MCF7	breast	104222
CMAP_495	calmidazolium	ATP2B1|PDE1A	5uM	MCF7	breast	103354
CMAP_340	felodipine	CACNA1C|CACNA1D|CACNA1F|CACNA1S|NR3C2	10.4uM	MCF7	breast	102864
CMAP_416	thioridazine	DRD1|DRD2|DRD3|DRD4|HTR2A|HTR2C	10uM	MCF7	breast	10112
CMAP_692	monensin		10.9uM,5.8uM	MCF7	breast	100119
CMAP_1022	mefloquine		9.6uM	MCF7	breast	100035
CMAP_3993	proadifen	NOS1	10.2uM	MCF7	breast	99515
CMAP_2965	gossypol	BCL2|BCL2L1|MCL1	7.8uM	MCF7	breast	99156
CMAP_1484	miconazole		9.6uM	MCF7	breast	98512
CMAP_4824	fluspirilene	DRD2|HTR2A	8.4uM	MCF7	breast	98203
CMAP_422	thioridazine	DRD1|DRD2|DRD3|DRD4|HTR2A|HTR2C	10uM,1uM,0uM	MCF7	breast	97991
CMAP_690	monensin		5.8uM	MCF7	breast	97679
CMAP_5479	valinomycin		0.1uM	PC3	prostate	97269
CMAP_449	trifluoperazine	DRD2|DRD3|DRD4|HTR2A|HTR2C	10uM	MCF7	breast	97259
CMAP_2898	methylbenzethonium chloride		8.6uM	PC3	prostate	95893
CMAP_1812	lynestrenol		14uM	MCF7	breast	9584
CMAP_5603	6-bromoindirubin-3'-oxime		0.5uM	PC3	prostate	95708
CMAP_480	prochlorperazine	DRD2	10uM,6.6uM	MCF7	breast	95271
CMAP_2116	vanoxerine	SLC6A3	7.6uM	MCF7	breast	95128
CMAP_5738	MS-275	HDAC1|HDAC10|HDAC11|HDAC2|HDAC3|HDAC4|HDAC5|HDAC6|HDAC7|HDAC8|HDAC9	10uM	PC3	prostate	94956
CMAP_506	fluphenazine	DRD1|DRD2	10uM,7.8uM	MCF7	breast	94952
CMAP_475	prochlorperazine	DRD2	10uM	MCF7	breast	94699
CMAP_3285	pimethixene		9.8uM	MCF7	breast	94254
CMAP_1896	pimozide	DRD1|DRD2|DRD3|DRD4|DRD5|HTR2A	8.6uM	MCF7	breast	94219
CMAP_5321	0317956-0000		10uM,1uM	MCF7	breast	93395
CMAP_1822	perphenazine	DRD2	10uM	MCF7	breast	9337
CMAP_3049	mebendazole		13.6uM	MCF7	breast	93366
CMAP_3655	benzethonium chloride	SCN10A	9uM	MCF7	breast	92244
CMAP_501	fluphenazine	DRD1|DRD2	10uM	MCF7	breast	91003
CMAP_4816	clioquinol		13uM	MCF7	breast	90682
CMAP_4273	zuclopenthixol	DRD1|DRD2	9.2uM	MCF7	breast	90062
CMAP_1724	azacyclonol		15uM	MCF7	breast	90042
CMAP_5316	0317956-0000		10uM	MCF7	breast	89838
CMAP_3959	alexidine	PTPMT1	6.8uM	PC3	prostate	88338
CMAP_252	fulvestrant	ESR1|ESR2	1uM	MCF7	breast	88017
CMAP_646	ikarugamycin		2uM	MCF7	breast	87073
CMAP_3699	tetrandrine		6.4uM	MCF7	breast	86987
CMAP_659	pyrvinium		1.25uM,3.4uM	MCF7	breast	8561
CMAP_1794	loperamide	OPRD1|OPRM1	7.8uM	MCF7	breast	84545
CMAP_4508	trimipramine	ADRA1A|ADRA1B|ADRA1D|DRD2|HRH1|HTR2A|HTR2C|SLC6A2|SLC6A3|SLC6A4	9.8uM	MCF7	breast	84447
CMAP_691	monensin		5.8uM	PC3	prostate	83962
CMAP_2044	clorgiline	MAOA	13uM	MCF7	breast	83537
CMAP_1520	dicycloverine	CHRM1|CHRM2|CHRM3	11.6uM	MCF7	breast	83533
CMAP_655	pyrvinium		1.25uM	MCF7	breast	83196
CMAP_5297	0173570-0000		10uM,1uM	PC3	prostate	82912
CMAP_658	pyrvinium		3.4uM	MCF7	breast	82507
CMAP_4934	protriptyline	SLC6A2|SLC6A4	13.4uM	MCF7	breast	81881
CMAP_341	felodipine	CACNA1C|CACNA1D|CACNA1F|CACNA1S|NR3C2	10uM,10.4uM	MCF7	breast	81879
CMAP_5485	rotenone	MT-ND1	1uM	PC3	prostate	81664
CMAP_1474	ticlopidine	P2RY12	13.4uM	MCF7	breast	80742
CMAP_4576	lasalocid		6.6uM	MCF7	breast	80579
CMAP_2937	chlorcyclizine	HRH1	11.8uM	MCF7	breast	80436
CMAP_3759	phenazopyridine	SCN10A|SCN11A|SCN1A|SCN2A|SCN3A|SCN4A|SCN5A|SCN7A|SCN8A|SCN9A	16uM	MCF7	breast	80027
CMAP_586	5252917		14uM	MCF7	breast	79864
CMAP_622	5279552		22uM	MCF7	breast	7969
CMAP_5086	dienestrol	ESR1	15uM	MCF7	breast	7928
CMAP_3199	fenbendazole	TUBB	13.4uM	PC3	prostate	79106
CMAP_541	nocodazole		13.2uM	MCF7	breast	78032
CMAP_1023	mefloquine		9.6uM	PC3	prostate	77722
CMAP_5501	pioglitazone	PPARG	10uM	PC3	prostate	77673
CMAP_5602	6-bromoindirubin-3'-oxime		0.5uM	MCF7	breast	77323
CMAP_770	dequalinium chloride		7.6uM	MCF7	breast	76629
CMAP_5319	0317956-0000		1uM	MCF7	breast	76532
CMAP_5397	withaferin A	IKBKB|NAMPT	1uM	MCF7	breast	76474
CMAP_1730	cyproheptadine	HRH1	12.4uM	MCF7	breast	75749
CMAP_4796	tonzonium bromide		6.8uM	MCF7	breast	75681
CMAP_2435	mometasone	NR3C1	7.6uM	MCF7	breast	75141
CMAP_3911	diethylstilbestrol	ESR1|ESR2|ESRRG	15uM	MCF7	breast	74877
CMAP_173	tretinoin	RARA|RARB|RARG|RORB	1uM,13.4uM	MCF7	breast	74794
CMAP_168	tretinoin	RARA|RARB|RARG|RORB	1uM	MCF7	breast	74656
CMAP_453	trifluoperazine	DRD2|DRD3|DRD4|HTR2A|HTR2C	8.4uM	MCF7	breast	74397
CMAP_374	rosiglitazone	PPARG	10uM	PC3	prostate	7435
CMAP_1029	astemizole	HRH1|KCNH2	8.8uM	PC3	prostate	74171
CMAP_576	rottlerin		10uM	MCF7	breast	73913
CMAP_4414	naftifine		12.4uM	MCF7	breast	73678
CMAP_4646	equilin	HSD17B1	15uM	MCF7	breast	73677
CMAP_5454	phenoxybenzamine	ADRA1A|ADRA1B|ADRA1D|ADRA2A|ADRA2B|ADRA2C	11.8uM	MCF7	breast	73319
CMAP_3523	norcyclobenzaprine		15.4uM	MCF7	breast	73167
CMAP_127	raloxifene	ESR1|ESR2	7.8uM	MCF7	breast	72449
CMAP_614	5248896		11uM	MCF7	breast	7206
CMAP_1034	ivermectin		4.6uM	MCF7	breast	71817
CMAP_3459	fluoxetine	SLC6A4	11.6uM	MCF7	breast	71816
CMAP_1601	niclosamide	STAT3	12.2uM	PC3	prostate	70817
CMAP_5042	mitoxantrone	TOP2A	7.8uM	MCF7	breast	70497
CMAP_806	flupentixol	DRD1|DRD2	7.8uM	MCF7	breast	7036
CMAP_2870	halcinonide	NR3C1	8.8uM	PC3	prostate	70127
CMAP_650	5182598		25uM	MCF7	breast	69397
CMAP_5293	0173570-0000		10uM	PC3	prostate	68609
CMAP_618	5224221		12uM	MCF7	breast	1986-06-01
CMAP_4021	drofenine		11.4uM	MCF7	breast	68405
CMAP_3445	puromycin		7.4uM	MCF7	breast	68359
CMAP_382	troglitazone	PPARG	10uM	PC3	prostate	68236
CMAP_4682	propofol	GABRA1|GABRA2|GABRA3|GABRA4|GABRA5|GABRA6|GABRB1|GABRB2|GABRB3|GABRD|GABRE|GABRG1|GABRG2|GABRG3|GABRP|GABRQ	22.4uM	MCF7	breast	68201
CMAP_5415	CP-320650-01		10uM	MCF7	breast	68177
CMAP_4049	cicloheximide	RPL3	14.2uM	MCF7	breast	67986
CMAP_2084	metitepine	HTR5A|HTR6|HTR7	8.4uM	MCF7	breast	67857
CMAP_608	carbamazepine	SCN10A|SCN11A|SCN1A|SCN2A|SCN3A|SCN4A|SCN5A|SCN7A|SCN8A|SCN9A	0.1uM,17uM	MCF7	breast	67754
CMAP_3595	nifuroxazide		14.6uM	MCF7	breast	67748
CMAP_3715	strophanthidin	ATP1A1	9.8uM	MCF7	breast	67733
CMAP_4858	prasterone		12.2uM	MCF7	breast	66989
CMAP_4642	profenamine	CHRM1	11.4uM	MCF7	breast	65698
CMAP_442	chlorpromazine	ADRA2A|ADRA2B|ADRA2C|DRD1|DRD2|DRD3|DRD4|DRD5|HRH1|HTR1A|HTR2A|HTR2C|HTR6|HTR7	11.2uM	MCF7	breast	65641
CMAP_477	prochlorperazine	DRD2	10uM	PC3	prostate	65608
CMAP_742	clomifene	ESR1	6.6uM	MCF7	breast	65464
CMAP_4502	simvastatin	HMGCR	9.6uM	MCF7	breast	65073
CMAP_856	anisomycin		15uM	MCF7	breast	64866
CMAP_451	trifluoperazine	DRD2|DRD3|DRD4|HTR2A|HTR2C	10uM	PC3	prostate	64474
CMAP_5587	dinoprostone	PTGER1|PTGER2|PTGER3|PTGER4	10uM	PC3	prostate	63916
CMAP_4768	estrone	ESR1	14.8uM	MCF7	breast	63771
CMAP_424	thioridazine	DRD1|DRD2|DRD3|DRD4|HTR2A|HTR2C	10uM,9.8uM	PC3	prostate	63575
CMAP_5296	0173570-0000		10uM,1uM	MCF7	breast	63567
CMAP_5506	H-7		100uM	MCF7	breast	63258
CMAP_2689	emetine	RPS2	7.2uM	MCF7	breast	63228
CMAP_3273	nortriptyline	KCNJ10|SLC6A2|SLC6A4	13.4uM	MCF7	breast	63216
CMAP_1725	azacyclonol		15uM	PC3	prostate	63206
CMAP_3805	levonorgestrel	PGR	12.8uM	MCF7	breast	63198
CMAP_5295	0173570-0000		1uM	PC3	prostate	63152
CMAP_573	colforsin	ADCY2	0.5uM	PC3	prostate	63035
CMAP_2501	ellipticine	TOP2A|TOP2B	16.2uM	MCF7	breast	62969
CMAP_4760	butyl hydroxybenzoate		20.6uM	MCF7	breast	62833
CMAP_671	clotrimazole	KCNN4	50uM,11.6uM	MCF7	breast	62394
CMAP_446	chlorpromazine	ADRA2A|ADRA2B|ADRA2C|DRD1|DRD2|DRD3|DRD4|DRD5|HRH1|HTR1A|HTR2A|HTR2C|HTR6|HTR7	1uM,11.2uM	PC3	prostate	62332
CMAP_1754	chlorhexidine		8uM	MCF7	breast	62255
CMAP_5575	5155877		10uM	PC3	prostate	62199
CMAP_3453	metixene	CHRM1|CHRM5|HTR2C	11.6uM	MCF7	breast	62072
CMAP_2052	metergoline	HTR1A|HTR2A	10uM	MCF7	breast	62003
CMAP_1908	clomipramine	SLC6A2|SLC6A4	11.4uM	MCF7	breast	61955
CMAP_984	digitoxigenin		10.6uM	MCF7	breast	61857
CMAP_489	deferoxamine		100uM	MCF7	breast	61814
CMAP_5568	F0447-0125		10uM	MCF7	breast	61636
CMAP_418	thioridazine	DRD1|DRD2|DRD3|DRD4|HTR2A|HTR2C	10uM	PC3	prostate	61511
CMAP_3375	cephaeline		6uM	MCF7	breast	61404
CMAP_5374	parbendazole	TUBB	16.2uM	PC3	prostate	61111
CMAP_2395	parthenolide		16.2uM	MCF7	breast	60892
CMAP_4724	digoxigenin		10.2uM	MCF7	breast	60817
CMAP_4281	alprostadil	PTGER1|PTGER2	10uM	PC3	prostate	6077
CMAP_3257	homochlorcyclizine	HRH1	10.4uM	MCF7	breast	60744
CMAP_2909	helveticoside		7.4uM	MCF7	breast	60125
CMAP_2953	benzamil	PKD2L1|SCNN1A|SCNN1B|SCNN1D|SCNN1G|SLC8A1	11.2uM	MCF7	breast	60065
CMAP_3349	clemastine	HRH1	8.6uM	MCF7	breast	6002
CMAP_4215	proscillaridin	ATP1A1	7.6uM	MCF7	breast	59879
CMAP_574	colforsin	ADCY2	50uM,0.5uM	MCF7	breast	59768
CMAP_120	15-delta prostaglandin J2	PPARG	10uM	PC3	prostate	59725
CMAP_5496	PF-00875133-00		10uM	MCF7	breast	59159
CMAP_1266	antimycin A	CYCS	7.2uM	MCF7	breast	59158
CMAP_2491	syrosingopine		6uM	MCF7	breast	58901
CMAP_1864	oxybutynin	CHRM1|CHRM2|CHRM3	10.2uM	MCF7	breast	58899
CMAP_421	thioridazine	DRD1|DRD2|DRD3|DRD4|HTR2A|HTR2C	9.8uM	PC3	prostate	58897
CMAP_172	tretinoin	RARA|RARB|RARG|RORB	13.4uM	MCF7	breast	58464
CMAP_443	chlorpromazine	ADRA2A|ADRA2B|ADRA2C|DRD1|DRD2|DRD3|DRD4|DRD5|HRH1|HTR1A|HTR2A|HTR2C|HTR6|HTR7	11.2uM	PC3	prostate	57625
CMAP_5081	levomepromazine	DRD2|DRD3|DRD4	9uM	PC3	prostate	57299
CMAP_5674	scriptaid	HDAC1	10uM	PC3	prostate	57165
CMAP_2549	berberine		10.8uM	MCF7	breast	56937
CMAP_3159	camptothecin	TOP1	11.4uM	MCF7	breast	56802
CMAP_674	alvespimycin	HSP90AA1	0.1uM	MCF7	breast	56412
CMAP_5728	AR-A014418	GSK3B	10uM	PC3	prostate	56204
CMAP_158	tanespimycin	HSP90AA1|HSP90AB1	1uM	MCF7	breast	56182
CMAP_1000	primaquine		8.8uM	MCF7	breast	56063
CMAP_5557	5707885		50uM	PC3	prostate	55835
CMAP_5718	MG-262		0.1uM	PC3	prostate	55798
CMAP_2635	rescinnamine	ACE|SLC18A2	6.4uM	MCF7	breast	55715
CMAP_395	wortmannin	PIK3CA|PIK3CG|PLK1	1uM	MCF7	breast	55437
CMAP_1684	amoxapine	DRD1|DRD2|DRD3|DRD4|DRD5|HTR2A|HTR6|SLC6A2|SLC6A4	12.8uM	MCF7	breast	55428
CMAP_2927	lycorine		12.4uM	MCF7	breast	55358
CMAP_2864	fludroxycortide	NR3C1	9.2uM	PC3	prostate	55217
CMAP_48	estradiol	ESR1|ESR2|NR1I2	0.01uM,0.1uM	MCF7	breast	55099
CMAP_456	trifluoperazine	DRD2|DRD3|DRD4|HTR2A|HTR2C	10uM,8.4uM	PC3	prostate	55098
CMAP_367	pirinixic acid	PPARA	100uM	PC3	prostate	55085
CMAP_2100	maprotiline	SLC6A2	12.8uM	MCF7	breast	54597
CMAP_4221	epitiostanol		13uM	MCF7	breast	54574
CMAP_2804	promazine	CHRM5|DRD2|DRD3|DRD4|HTR2A	12.4uM	PC3	prostate	54311
CMAP_3495	thiostrepton	FOXM1	2.4uM	MCF7	breast	54068
CMAP_3086	salbutamol	ADRB2	16.8uM	PC3	prostate	53813
CMAP_482	prochlorperazine	DRD2	10uM,6.6uM	PC3	prostate	53775
CMAP_3429	epiandrosterone		13.8uM	MCF7	breast	53383
CMAP_864	corticosterone	HSD11B1|NR3C2	11.6uM	MCF7	breast	52997
CMAP_3611	lovastatin	HMGCR	9.8uM	MCF7	breast	52956
CMAP_161	tanespimycin	HSP90AA1|HSP90AB1	0.1uM,1uM	MCF7	breast	52889
CMAP_431	haloperidol	DRD1|DRD2|DRD3|DRD4|HTR2A	10.6uM	MCF7	breast	52749
CMAP_1047	disulfiram	ALDH2	13.4uM	PC3	prostate	52653
CMAP_2351	bromperidol	DRD2	9.6uM	MCF7	breast	52608
CMAP_3309	fenofibrate	PPARA	11uM	MCF7	breast	52127
CMAP_38	estradiol	ESR1|ESR2|NR1I2	0.1uM	MCF7	breast	52121
CMAP_5574	5155877		10uM	MCF7	breast	51947
CMAP_670	clotrimazole	KCNN4	11.6uM	MCF7	breast	5162
CMAP_3771	podophyllotoxin		9.6uM	MCF7	breast	51616
CMAP_3695	abamectin		4.8uM	MCF7	breast	51392
CMAP_5750	semustine		100uM	MCF7	breast	51383
CMAP_128	raloxifene	ESR1|ESR2	0.1uM,7.8uM	MCF7	breast	51215
CMAP_1823	perphenazine	DRD2	10uM	PC3	prostate	51067
CMAP_5679	lomustine		100uM	PC3	prostate	50906
CMAP_1046	disulfiram	ALDH2	13.4uM	MCF7	breast	50789
CMAP_233	fludrocortisone	NR3C2	9.4uM	PC3	prostate	50668
CMAP_4874	etynodiol		10.4uM	MCF7	breast	50373
CMAP_2915	lanatoside C		4uM	MCF7	breast	50358
CMAP_494	deferoxamine		100uM,6uM	PC3	prostate	50206
CMAP_5050	doxorubicin	TOP2A	6.8uM	MCF7	breast	49616
CMAP_5490	PF-00562151-00		10uM	MCF7	breast	49306
CMAP_65	dexamethasone	NR3C1	9.2uM	PC3	prostate	49136
CMAP_297	sirolimus	FKBP1A|MTOR	0.1uM	PC3	prostate	48818
CMAP_4792	lorglumide	CCKAR|CCKBR	8.4uM	MCF7	breast	48566
CMAP_2892	acacetin		14uM	PC3	prostate	48333
CMAP_5616	16,16-dimethylprostaglandin E2	HPGD	10uM	PC3	prostate	48325
CMAP_5478	valinomycin		0.1uM	MCF7	breast	47807
CMAP_103	amitriptyline	CHRM1|CHRM2|CHRM3|CHRM4|CHRM5|HRH1|HTR6|SLC6A2|SLC6A4	12.8uM	PC3	prostate	47738
CMAP_3812	cloperastine		11uM	PC3	prostate	47637
CMAP_1924	amodiaquine	HNMT	8.6uM	MCF7	breast	47504
CMAP_2347	propafenone	ADRB1|ADRB2|KCNH2|SCN10A|SCN11A|SCN1A|SCN2A|SCN3A|SCN4A|SCN5A|SCN7A|SCN8A|SCN9A	10.6uM	MCF7	breast	47187
CMAP_266	staurosporine	CDK2|GSK3B	1uM,0.1uM,0uM	MCF7	breast	46826
CMAP_3050	mebendazole		13.6uM	PC3	prostate	46571
CMAP_1125	mianserin	ADRA1A|ADRA1B|ADRA1D|DRD2|HRH1|HTR1A|HTR2A|HTR2B|HTR2C|HTR6|HTR7	13.2uM	PC3	prostate	46248
CMAP_3395	bisacodyl		11uM	MCF7	breast	45685
CMAP_240	quercetin	PIK3CG	11.8uM	MCF7	breast	45474
CMAP_828	testosterone	AR	11.6uM	MCF7	breast	45357
CMAP_118	15-delta prostaglandin J2	PPARG	10uM	MCF7	breast	45329
CMAP_5063	fluocinonide	NR3C1	8uM	PC3	prostate	45177
CMAP_5678	lomustine		100uM	MCF7	breast	44841
CMAP_531	resveratrol	PTGS1|PTGS2|SIRT1	10uM	MCF7	breast	44427
CMAP_543	nocodazole		1uM,13.2uM	MCF7	breast	44158
CMAP_524	geldanamycin	HSP90AA1	1uM	MCF7	breast	44003
CMAP_2238	noretynodrel	PGR	13.4uM	MCF7	breast	43957
CMAP_5751	semustine		100uM	PC3	prostate	43837
CMAP_5610	STOCK1N-35874		14uM	PC3	prostate	43757
CMAP_5080	levomepromazine	DRD2|DRD3|DRD4	9uM	MCF7	breast	43673
CMAP_547	colchicine	TUBA1A|TUBA1B|TUBA1C|TUBA3E|TUBA4A|TUBB|TUBB1|TUBB2A|TUBB2B|TUBB3|TUBB4A|TUBB4B|TUBB6|TUBB8	10uM	MCF7	breast	43412
CMAP_2715	solanine		4.6uM	MCF7	breast	42672
CMAP_5248	kaempferol		14uM	MCF7	breast	42527
CMAP_3822	flumetasone	NR3C1	9.8uM	PC3	prostate	42332
CMAP_4844	oxybenzone		17.6uM	MCF7	breast	42263
CMAP_848	ouabain	ATP1A1	5.4uM	MCF7	breast	41945
CMAP_5424	CP-690334-01		10uM	MCF7	breast	41665
CMAP_337	felodipine	CACNA1C|CACNA1D|CACNA1F|CACNA1S|NR3C2	10uM	MCF7	breast	41652
CMAP_2776	flunisolide	NR3C1	9.2uM	PC3	prostate	41532
CMAP_508	fluphenazine	DRD1|DRD2	10uM,7.8uM	PC3	prostate	41362
CMAP_102	amitriptyline	CHRM1|CHRM2|CHRM3|CHRM4|CHRM5|HRH1|HTR6|SLC6A2|SLC6A4	12.8uM	MCF7	breast	41012
CMAP_3647	estropipate	ESR1	9.2uM	MCF7	breast	40856
CMAP_4524	mestranol	ESR1	12.8uM	MCF7	breast	40645
CMAP_5420	CP-320650-01		10uM,1uM	MCF7	breast	40526
CMAP_4316	tribenoside		8.4uM	MCF7	breast	40387
CMAP_5763	15(S)-15-methylprostaglandin E2		10uM	PC3	prostate	39629
CMAP_2012	desipramine	SLC6A2|SLC6A4	13.2uM	MCF7	breast	39422
CMAP_5058	azacitidine	DNMT1|DNMT3A	16.4uM	MCF7	breast	39114
CMAP_287	monorden		0.1uM	MCF7	breast	38973
CMAP_5140	sertaconazole		8uM	MCF7	breast	38918
CMAP_4073	securinine	GABRA1	18.4uM	MCF7	breast	38907
CMAP_3329	isotretinoin	RARA|RARB|RARG	13.4uM	MCF7	breast	38843
CMAP_4211	tracazolate	GABRA1	11.8uM	MCF7	breast	38802
CMAP_4285	alprostadil	PTGER1|PTGER2	11.2uM,10uM	PC3	prostate	38652
CMAP_5712	GW-8510		10uM	MCF7	breast	38352
CMAP_5430	CP-690334-01		10uM,1uM	PC3	prostate	38151
CMAP_5556	5707885		50uM	MCF7	breast	38111
CMAP_311	trichostatin A	HDAC1|HDAC10|HDAC3|HDAC4|HDAC6|HDAC7|HDAC8	1uM	MCF7	breast	38097
CMAP_3353	digoxin	ATP1A1|ATP1A2|ATP1A3|ATP1A4|ATP1B1|ATP1B2|ATP1B3|FXYD2	5.2uM	MCF7	breast	38075
CMAP_5307	PHA-00851261E		10uM	MCF7	breast	37963
CMAP_5429	CP-690334-01		10uM,1uM	MCF7	breast	37756
CMAP_479	prochlorperazine	DRD2	6.6uM	MCF7	breast	37625
CMAP_5702	thapsigargin	ATP2A1	0.1uM	MCF7	breast	37472
CMAP_1154	thioproperazine		6.2uM	MCF7	breast	37334
CMAP_4986	pizotifen	HTR2A|HTR2C	9.4uM	MCF7	breast	37026
CMAP_5030	clofilium tosylate		7.8uM	MCF7	breast	36941
CMAP_660	ionomycin		2uM	MCF7	breast	36868
CMAP_5813	11-deoxy-16,16-dimethylprostaglandin E2		10uM	PC3	prostate	36857
CMAP_3239	flunarizine	CACNA1G|CACNA1H	8.4uM	MCF7	breast	36235
CMAP_642	quinostatin		10uM	MCF7	breast	36133
CMAP_2803	promazine	CHRM5|DRD2|DRD3|DRD4|HTR2A	12.4uM	MCF7	breast	35803
CMAP_996	naringenin	CYP19A1|ESR2	14.6uM	MCF7	breast	3579
CMAP_5416	CP-320650-01		10uM	PC3	prostate	35732
CMAP_684	vorinostat	HDAC1|HDAC2|HDAC3|HDAC6|HDAC8	10uM	PC3	prostate	35723
CMAP_5692	alsterpaullone		10uM	PC3	prostate	35622
CMAP_635	oxaprozin	PTGS1|PTGS2	300uM	MCF7	breast	34889
CMAP_4406	penbutolol	ADRB2	5.8uM	MCF7	breast	34789
CMAP_3357	meclozine	HRH1|NR1I3	8.6uM	MCF7	breast	34387
CMAP_5278	0179445-0000		10uM	PC3	prostate	3436
CMAP_174	tretinoin	RARA|RARB|RARG|RORB	1uM,13.4uM	HL60	haematopoietic and lymphoid tissue	34336
CMAP_220	genistein	CFTR|ESR2	10uM	MCF7	breast	3432
CMAP_313	trichostatin A	HDAC1|HDAC10|HDAC3|HDAC4|HDAC6|HDAC7|HDAC8	1uM	PC3	prostate	34225
CMAP_3277	dyclonine	SCN10A|SCN11A|SCN1A|SCN2A|SCN3A|SCN4A|SCN5A|SCN7A|SCN8A|SCN9A	12.2uM	MCF7	breast	34004
CMAP_5507	H-7		100uM	PC3	prostate	33936
CMAP_682	vorinostat	HDAC1|HDAC2|HDAC3|HDAC6|HDAC8	10uM	MCF7	breast	33659
CMAP_5228	piperacetazine		9.8uM	MCF7	breast	33614
CMAP_4348	rimexolone	NR3C1	10.8uM	MCF7	breast	33546
CMAP_2609	ursolic acid	HSD11B1|PTPN1	8.8uM	MCF7	breast	33436
CMAP_5268	PNU-0230031		10uM	MCF7	breast	33401
CMAP_5785	meteneprost		10uM	PC3	prostate	33296
CMAP_4634	aminophylline	ADORA1|ADORA2A|ADORA2B|ADORA3|PDE3A|PDE4A|PDE4B	9.6uM	MCF7	breast	33103
CMAP_380	troglitazone	PPARG	10uM	MCF7	breast	33093
CMAP_722	thioguanosine		12.6uM	MCF7	breast	32986
CMAP_42	estradiol	ESR1|ESR2|NR1I2	0.01uM	MCF7	breast	32727
CMAP_676	alvespimycin	HSP90AA1	0.1uM	PC3	prostate	32422
CMAP_4704	monobenzone	TYR	20uM	MCF7	breast	32301
CMAP_5425	CP-690334-01		10uM	PC3	prostate	32213
CMAP_307	trichostatin A	HDAC1|HDAC10|HDAC3|HDAC4|HDAC6|HDAC7|HDAC8	0.1uM	MCF7	breast	31979
CMAP_314	trichostatin A	HDAC1|HDAC10|HDAC3|HDAC4|HDAC6|HDAC7|HDAC8	0.1uM,1uM	MCF7	breast	31429
CMAP_5188	estriol	ESR1|ESR2	13.8uM	MCF7	breast	31359
CMAP_5592	5194442		20uM	MCF7	breast	31294
CMAP_2371	Prestwick-559		8.2uM	MCF7	breast	3115
CMAP_4137	mycophenolic acid	IMPDH1|IMPDH2	12.4uM	MCF7	breast	30961
CMAP_3038	metaraminol	ADRA1A|ADRA1B|ADRA1D	8.6uM	PC3	prostate	30951
CMAP_5484	rotenone	MT-ND1	1uM	MCF7	breast	30934
CMAP_417	thioridazine	DRD1|DRD2|DRD3|DRD4|HTR2A|HTR2C	10uM	HL60	haematopoietic and lymphoid tissue	30844
CMAP_178	LY-294002	MTOR|PIK3CA|PIK3CB|PIK3CD|PIK3CG|PLK1|PRKDC	10uM	MCF7	breast	30143
CMAP_263	monastrol	KIF11	100uM,20uM	MCF7	breast	29959
CMAP_5022	deptropine	HRH1	7.6uM	MCF7	breast	29862
CMAP_536	resveratrol	PTGS1|PTGS2|SIRT1	17.6uM	MCF7	breast	29787
CMAP_3941	alpha-ergocryptine		7uM	MCF7	breast	29756
CMAP_394	wortmannin	PIK3CA|PIK3CG|PLK1	0.01uM	PC3	prostate	29656
CMAP_334	nitrendipine	CACNA1C|CACNA1D|CACNA2D1	11uM	MCF7	breast	29584
CMAP_1920	mifepristone	AR|NR3C1|PGR	9.4uM	MCF7	breast	29547
CMAP_5286	PNU-0251126		10uM	PC3	prostate	2949
CMAP_5290	PNU-0251126		10uM,1uM	PC3	prostate	29413
CMAP_180	LY-294002	MTOR|PIK3CA|PIK3CB|PIK3CD|PIK3CG|PLK1|PRKDC	10uM	PC3	prostate	29066
CMAP_534	resveratrol	PTGS1|PTGS2|SIRT1	50uM	MCF7	breast	29031
CMAP_537	resveratrol	PTGS1|PTGS2|SIRT1	50uM,10uM,0uM	MCF7	breast	28908
CMAP_132	nordihydroguaiaretic acid		1uM	MCF7	breast	28835
CMAP_5269	PNU-0230031		10uM	PC3	prostate	28671
CMAP_5670	0297417-0002B		10uM	MCF7	breast	28409
CMAP_160	tanespimycin	HSP90AA1|HSP90AB1	1uM	PC3	prostate	28376
CMAP_3571	terconazole		7.6uM	MCF7	breast	28065
CMAP_2585	vinburnine		13.6uM	MCF7	breast	28047
CMAP_4888	chrysin		15.8uM	MCF7	breast	27965
CMAP_450	trifluoperazine	DRD2|DRD3|DRD4|HTR2A|HTR2C	10uM	HL60	haematopoietic and lymphoid tissue	27875
CMAP_433	haloperidol	DRD1|DRD2|DRD3|DRD4|HTR2A	10uM,10.6uM	MCF7	breast	27856
CMAP_346	azathioprine	PPAT	100uM,14.4uM	MCF7	breast	27688
CMAP_1108	spironolactone	NR3C2	9.6uM	MCF7	breast	27663
CMAP_2198	imipramine	CHRM2|SLC6A2|SLC6A4	12.6uM	MCF7	breast	27621
CMAP_5260	oxyphenbutazone	PTGS1|PTGS2	12.4uM	MCF7	breast	27277
CMAP_5398	withaferin A	IKBKB|NAMPT	1uM	PC3	prostate	27089
CMAP_423	thioridazine	DRD1|DRD2|DRD3|DRD4|HTR2A|HTR2C	10uM,9.8uM	HL60	haematopoietic and lymphoid tissue	27033
CMAP_7	metformin	GPD2|MT-ND1|ND2|ND3|ND4|ND4L|ND5|ND6|NDUFA1|NDUFA10|NDUFA11|NDUFA12|NDUFA13|NDUFA2|NDUFA3|NDUFA4|NDUFA4L2|NDUFA5|NDUFA6|NDUFA7|NDUFA8|NDUFA9|NDUFAB1|NDUFAF1|NDUFAF2|NDUFAF3|NDUFAF4|NDUFB1|NDUFB10|NDUFB11|NDUFB2|NDUFB3|NDUFB4|NDUFB5|NDUFB6|NDUFB7|NDUFB8|NDUFB9|NDUFC1|NDUFC2|NDUFS1|NDUFS2|NDUFS3|NDUFS4|NDUFS5|NDUFS6|NDUFS7|NDUFS8|NDUFV1|NDUFV2|NDUFV3	10uM,0.1uM,0uM	MCF7	breast	2701
CMAP_3013	dilazep	SLC29A1	6uM	MCF7	breast	26807
CMAP_316	trichostatin A	HDAC1|HDAC10|HDAC3|HDAC4|HDAC6|HDAC7|HDAC8	0.1uM,1uM	PC3	prostate	26776
CMAP_3014	dilazep	SLC29A1	6uM	PC3	prostate	26649
CMAP_169	tretinoin	RARA|RARB|RARG|RORB	1uM	HL60	haematopoietic and lymphoid tissue	26469
CMAP_503	fluphenazine	DRD1|DRD2	10uM	PC3	prostate	26035
CMAP_185	LY-294002	MTOR|PIK3CA|PIK3CB|PIK3CD|PIK3CG|PLK1|PRKDC	10uM,0.1uM	MCF7	breast	25856
CMAP_5283	0179445-0000		10uM,1uM	PC3	prostate	25766
CMAP_4536	chloropyramine	HRH1	12.2uM	MCF7	breast	25676
CMAP_2954	benzamil	PKD2L1|SCNN1A|SCNN1B|SCNN1D|SCNN1G|SLC8A1	11.2uM	PC3	prostate	25462
CMAP_526	geldanamycin	HSP90AA1	1uM	PC3	prostate	25141
CMAP_89	tamoxifen	ESR1|ESR2	1uM,7uM	MCF7	breast	24884
CMAP_1074	nicergoline	ADRA1A	8.2uM	MCF7	breast	24824
CMAP_187	LY-294002	MTOR|PIK3CA|PIK3CB|PIK3CD|PIK3CG|PLK1|PRKDC	10uM,0.1uM	PC3	prostate	24688
CMAP_289	monorden		0.1uM	PC3	prostate	24606
CMAP_1267	antimycin A	CYCS	7.2uM	PC3	prostate	24522
CMAP_309	trichostatin A	HDAC1|HDAC10|HDAC3|HDAC4|HDAC6|HDAC7|HDAC8	0.1uM	PC3	prostate	24235
CMAP_5580	PHA-00767505E		10uM	MCF7	breast	24079
CMAP_225	genistein	CFTR|ESR2	1uM,10uM	MCF7	breast	23989
CMAP_3659	fluorometholone	NR3C1	10.6uM	MCF7	breast	23906
CMAP_3539	benperidol	DRD2	10.4uM	MCF7	breast	23869
CMAP_2120	etoposide	TOP2A|TOP2B	6.8uM	MCF7	breast	23835
CMAP_1706	dipyridamole	ADA|PDE10A|PDE1A|PDE1B|PDE1C|PDE2A|PDE3A|PDE3B|PDE4A|PDE4B|PDE4C|PDE4D|PDE5A|PDE6A|PDE6B|PDE6C|PDE6D|PDE6G|PDE6H|PDE7A|PDE7B|PDE8A|PDE8B|PDE9A|SLC29A1	8uM	MCF7	breast	23452

## Sheet: M49
SignatureId	Perturbagen	GeneTargets	Concentration	CellLine	Tissue	zScore
CMAP_340	felodipine	CACNA1C|CACNA1D|CACNA1F|CACNA1S|NR3C2	10.4uM	MCF7	breast	277068
CMAP_762	bepridil	CACNA1A|CACNA1B|CACNA1C|CACNA1D|CACNA1E|CACNA1F|CACNA1G|CACNA1H|CACNA1I|CACNA1S|CACNA2D1|CACNA2D2|CACNA2D3|CACNA2D4|CACNB1|CACNB2|CACNB3|CACNB4|CACNG1|CACNG2|CACNG3|CACNG4|CACNG5|CACNG6|CACNG7|CACNG8	10uM	MCF7	breast	272931
CMAP_3289	econazole		9uM	MCF7	breast	266992
CMAP_1114	terfenadine	HRH1|KCNH2	8.4uM	MCF7	breast	253193
CMAP_1028	astemizole	HRH1|KCNH2	8.8uM	MCF7	breast	24.53
CMAP_341	felodipine	CACNA1C|CACNA1D|CACNA1F|CACNA1S|NR3C2	10uM,10.4uM	MCF7	breast	244758
CMAP_1062	isoconazole		9.6uM	MCF7	breast	23634
CMAP_2399	prenylamine		9.6uM	MCF7	breast	234676
CMAP_1936	fendiline		11.4uM	MCF7	breast	233098
CMAP_3475	hexetidine		11.8uM	MCF7	breast	230955
CMAP_754	chlorprothixene	DRD2|DRD3|HTR2A|HTR2C	11.4uM	MCF7	breast	230296
CMAP_1520	dicycloverine	CHRM1|CHRM2|CHRM3	11.6uM	MCF7	breast	230209
CMAP_4630	sulconazole		8.6uM	MCF7	breast	229076
CMAP_4682	propofol	GABRA1|GABRA2|GABRA3|GABRA4|GABRA5|GABRA6|GABRB1|GABRB2|GABRB3|GABRD|GABRE|GABRG1|GABRG2|GABRG3|GABRP|GABRQ	22.4uM	MCF7	breast	228877
CMAP_1022	mefloquine		9.6uM	MCF7	breast	224389
CMAP_836	suloctidil		11.8uM	MCF7	breast	220037
CMAP_88	tamoxifen	ESR1|ESR2	7uM	MCF7	breast	216086
CMAP_3811	cloperastine		11uM	MCF7	breast	212689
CMAP_2937	chlorcyclizine	HRH1	11.8uM	MCF7	breast	212407
CMAP_4824	fluspirilene	DRD2|HTR2A	8.4uM	MCF7	breast	211238
CMAP_1896	pimozide	DRD1|DRD2|DRD3|DRD4|DRD5|HTR2A	8.6uM	MCF7	breast	208689
CMAP_3683	hexestrol	ESR1	14.8uM	MCF7	breast	207452
CMAP_3341	perhexiline	CPT1A|CPT2	10.2uM	MCF7	breast	201738
CMAP_1794	loperamide	OPRD1|OPRM1	7.8uM	MCF7	breast	195573
CMAP_2711	quinisocaine		13uM	MCF7	breast	194008
CMAP_2922	beta-escin		3.2uM	PC3	prostate	190418
CMAP_603	carbamazepine	SCN10A|SCN11A|SCN1A|SCN2A|SCN3A|SCN4A|SCN5A|SCN7A|SCN8A|SCN9A	0.1uM	MCF7	breast	189364
CMAP_2897	methylbenzethonium chloride		8.6uM	MCF7	breast	187696
CMAP_1864	oxybutynin	CHRM1|CHRM2|CHRM3	10.2uM	MCF7	breast	18647
CMAP_1812	lynestrenol		14uM	MCF7	breast	184217
CMAP_495	calmidazolium	ATP2B1|PDE1A	5uM	MCF7	breast	180724
CMAP_2965	gossypol	BCL2|BCL2L1|MCL1	7.8uM	MCF7	breast	180313
CMAP_3993	proadifen	NOS1	10.2uM	MCF7	breast	178129
CMAP_1725	azacyclonol		15uM	PC3	prostate	174795
CMAP_1724	azacyclonol		15uM	MCF7	breast	174099
CMAP_742	clomifene	ESR1	6.6uM	MCF7	breast	173279
CMAP_1474	ticlopidine	P2RY12	13.4uM	MCF7	breast	170519
CMAP_626	5253409		17uM	MCF7	breast	164744
CMAP_1600	niclosamide	STAT3	12.2uM	MCF7	breast	164714
CMAP_416	thioridazine	DRD1|DRD2|DRD3|DRD4|HTR2A|HTR2C	10uM	MCF7	breast	164409
CMAP_4414	naftifine		12.4uM	MCF7	breast	162371
CMAP_2116	vanoxerine	SLC6A3	7.6uM	MCF7	breast	160818
CMAP_1484	miconazole		9.6uM	MCF7	breast	160693
CMAP_380	troglitazone	PPARG	10uM	MCF7	breast	158664
CMAP_454	trifluoperazine	DRD2|DRD3|DRD4|HTR2A|HTR2C	10uM,8.4uM	MCF7	breast	158388
CMAP_2044	clorgiline	MAOA	13uM	MCF7	breast	158108
CMAP_5086	dienestrol	ESR1	15uM	MCF7	breast	156332
CMAP_422	thioridazine	DRD1|DRD2|DRD3|DRD4|HTR2A|HTR2C	10uM,1uM,0uM	MCF7	breast	156197
CMAP_420	thioridazine	DRD1|DRD2|DRD3|DRD4|HTR2A|HTR2C	9.8uM	MCF7	breast	154852
CMAP_3285	pimethixene		9.8uM	MCF7	breast	153713
CMAP_1034	ivermectin		4.6uM	MCF7	breast	152735
CMAP_3655	benzethonium chloride	SCN10A	9uM	MCF7	breast	150777
CMAP_1029	astemizole	HRH1|KCNH2	8.8uM	PC3	prostate	150193
CMAP_659	pyrvinium		1.25uM,3.4uM	MCF7	breast	150188
CMAP_3611	lovastatin	HMGCR	9.8uM	MCF7	breast	150109
CMAP_449	trifluoperazine	DRD2|DRD3|DRD4|HTR2A|HTR2C	10uM	MCF7	breast	147228
CMAP_576	rottlerin		10uM	MCF7	breast	147035
CMAP_3695	abamectin		4.8uM	MCF7	breast	146757
CMAP_3911	diethylstilbestrol	ESR1|ESR2|ESRRG	15uM	MCF7	breast	145675
CMAP_4816	clioquinol		13uM	MCF7	breast	144768
CMAP_2953	benzamil	PKD2L1|SCNN1A|SCNN1B|SCNN1D|SCNN1G|SLC8A1	11.2uM	MCF7	breast	143004
CMAP_655	pyrvinium		1.25uM	MCF7	breast	142232
CMAP_337	felodipine	CACNA1C|CACNA1D|CACNA1F|CACNA1S|NR3C2	10uM	MCF7	breast	138317
CMAP_2966	gossypol	BCL2|BCL2L1|MCL1	7.8uM	PC3	prostate	137928
CMAP_4406	penbutolol	ADRB2	5.8uM	MCF7	breast	137152
CMAP_1908	clomipramine	SLC6A2|SLC6A4	11.4uM	MCF7	breast	135978
CMAP_691	monensin		5.8uM	PC3	prostate	135456
CMAP_480	prochlorperazine	DRD2	10uM,6.6uM	MCF7	breast	134855
CMAP_635	oxaprozin	PTGS1|PTGS2	300uM	MCF7	breast	134094
CMAP_1046	disulfiram	ALDH2	13.4uM	MCF7	breast	133718
CMAP_608	carbamazepine	SCN10A|SCN11A|SCN1A|SCN2A|SCN3A|SCN4A|SCN5A|SCN7A|SCN8A|SCN9A	0.1uM,17uM	MCF7	breast	133692
CMAP_3471	ciclopirox	ATP1A1	15uM	MCF7	breast	131496
CMAP_4021	drofenine		11.4uM	MCF7	breast	129946
CMAP_3959	alexidine	PTPMT1	6.8uM	PC3	prostate	12919
CMAP_3349	clemastine	HRH1	8.6uM	MCF7	breast	128993
CMAP_1822	perphenazine	DRD2	10uM	MCF7	breast	128513
CMAP_770	dequalinium chloride		7.6uM	MCF7	breast	128038
CMAP_692	monensin		10.9uM,5.8uM	MCF7	breast	127986
CMAP_5479	valinomycin		0.1uM	PC3	prostate	127976
CMAP_5030	clofilium tosylate		7.8uM	MCF7	breast	126702
CMAP_424	thioridazine	DRD1|DRD2|DRD3|DRD4|HTR2A|HTR2C	10uM,9.8uM	PC3	prostate	125013
CMAP_3445	puromycin		7.4uM	MCF7	breast	124928
CMAP_475	prochlorperazine	DRD2	10uM	MCF7	breast	124807
CMAP_3699	tetrandrine		6.4uM	MCF7	breast	124601
CMAP_2916	lanatoside C		4uM	PC3	prostate	123477
CMAP_1023	mefloquine		9.6uM	PC3	prostate	123423
CMAP_671	clotrimazole	KCNN4	50uM,11.6uM	MCF7	breast	123402
CMAP_2898	methylbenzethonium chloride		8.6uM	PC3	prostate	123171
CMAP_690	monensin		5.8uM	MCF7	breast	12186
CMAP_2689	emetine	RPS2	7.2uM	MCF7	breast	121758
CMAP_3459	fluoxetine	SLC6A4	11.6uM	MCF7	breast	120793
CMAP_1601	niclosamide	STAT3	12.2uM	PC3	prostate	120445
CMAP_3357	meclozine	HRH1|NR1I3	8.6uM	MCF7	breast	119948
CMAP_2435	mometasone	NR3C1	7.6uM	MCF7	breast	119305
CMAP_618	5224221		12uM	MCF7	breast	118707
CMAP_4273	zuclopenthixol	DRD1|DRD2	9.2uM	MCF7	breast	118698
CMAP_658	pyrvinium		3.4uM	MCF7	breast	118625
CMAP_3375	cephaeline		6uM	MCF7	breast	118532
CMAP_3595	nifuroxazide		14.6uM	MCF7	breast	117712
CMAP_2491	syrosingopine		6uM	MCF7	breast	117352
CMAP_856	anisomycin		15uM	MCF7	breast	1967-11-01
CMAP_5454	phenoxybenzamine	ADRA1A|ADRA1B|ADRA1D|ADRA2A|ADRA2B|ADRA2C	11.8uM	MCF7	breast	116637
CMAP_2910	helveticoside		7.4uM	PC3	prostate	115704
CMAP_1266	antimycin A	CYCS	7.2uM	MCF7	breast	114204
CMAP_1730	cyproheptadine	HRH1	12.4uM	MCF7	breast	114135
CMAP_506	fluphenazine	DRD1|DRD2	10uM,7.8uM	MCF7	breast	113959
CMAP_421	thioridazine	DRD1|DRD2|DRD3|DRD4|HTR2A|HTR2C	9.8uM	PC3	prostate	113522
CMAP_3369	butoconazole		8.4uM	MCF7	breast	113285
CMAP_646	ikarugamycin		2uM	MCF7	breast	113115
CMAP_395	wortmannin	PIK3CA|PIK3CG|PLK1	1uM	MCF7	breast	11266
CMAP_501	fluphenazine	DRD1|DRD2	10uM	MCF7	breast	112377
CMAP_4576	lasalocid		6.6uM	MCF7	breast	112367
CMAP_4508	trimipramine	ADRA1A|ADRA1B|ADRA1D|DRD2|HRH1|HTR2A|HTR2C|SLC6A2|SLC6A3|SLC6A4	9.8uM	MCF7	breast	10936
CMAP_4211	tracazolate	GABRA1	11.8uM	MCF7	breast	109213
CMAP_1000	primaquine		8.8uM	MCF7	breast	108786
CMAP_453	trifluoperazine	DRD2|DRD3|DRD4|HTR2A|HTR2C	8.4uM	MCF7	breast	108541
CMAP_2084	metitepine	HTR5A|HTR6|HTR7	8.4uM	MCF7	breast	106819
CMAP_2549	berberine		10.8uM	MCF7	breast	106352
CMAP_2635	rescinnamine	ACE|SLC18A2	6.4uM	MCF7	breast	105966
CMAP_4642	profenamine	CHRM1	11.4uM	MCF7	breast	105605
CMAP_848	ouabain	ATP1A1	5.4uM	MCF7	breast	102022
CMAP_722	thioguanosine		12.6uM	MCF7	breast	101323
CMAP_4796	tonzonium bromide		6.8uM	MCF7	breast	10099
CMAP_3495	thiostrepton	FOXM1	2.4uM	MCF7	breast	100752
CMAP_3049	mebendazole		13.6uM	MCF7	breast	100675
CMAP_1823	perphenazine	DRD2	10uM	PC3	prostate	10042
CMAP_2395	parthenolide		16.2uM	MCF7	breast	97517
CMAP_451	trifluoperazine	DRD2|DRD3|DRD4|HTR2A|HTR2C	10uM	PC3	prostate	97501
CMAP_2909	helveticoside		7.4uM	MCF7	breast	96718
CMAP_418	thioridazine	DRD1|DRD2|DRD3|DRD4|HTR2A|HTR2C	10uM	PC3	prostate	96473
CMAP_442	chlorpromazine	ADRA2A|ADRA2B|ADRA2C|DRD1|DRD2|DRD3|DRD4|DRD5|HRH1|HTR1A|HTR2A|HTR2C|HTR6|HTR7	11.2uM	MCF7	breast	9642
CMAP_984	digitoxigenin		10.6uM	MCF7	breast	96275
CMAP_4502	simvastatin	HMGCR	9.6uM	MCF7	breast	9606
CMAP_4049	cicloheximide	RPL3	14.2uM	MCF7	breast	96008
CMAP_2052	metergoline	HTR1A|HTR2A	10uM	MCF7	breast	95724
CMAP_5557	5707885		50uM	PC3	prostate	95708
CMAP_5556	5707885		50uM	MCF7	breast	95156
CMAP_531	resveratrol	PTGS1|PTGS2|SIRT1	10uM	MCF7	breast	94832
CMAP_443	chlorpromazine	ADRA2A|ADRA2B|ADRA2C|DRD1|DRD2|DRD3|DRD4|DRD5|HRH1|HTR1A|HTR2A|HTR2C|HTR6|HTR7	11.2uM	PC3	prostate	9419
CMAP_4215	proscillaridin	ATP1A1	7.6uM	MCF7	breast	94104
CMAP_2921	beta-escin		3.2uM	MCF7	breast	94034
CMAP_89	tamoxifen	ESR1|ESR2	1uM,7uM	MCF7	breast	9314
CMAP_5718	MG-262		0.1uM	PC3	prostate	9298
CMAP_2915	lanatoside C		4uM	MCF7	breast	91964
CMAP_5081	levomepromazine	DRD2|DRD3|DRD4	9uM	PC3	prostate	9195
CMAP_3309	fenofibrate	PPARA	11uM	MCF7	breast	91487
CMAP_4760	butyl hydroxybenzoate		20.6uM	MCF7	breast	91464
CMAP_4724	digoxigenin		10.2uM	MCF7	breast	91422
CMAP_670	clotrimazole	KCNN4	11.6uM	MCF7	breast	91109
CMAP_5063	fluocinonide	NR3C1	8uM	PC3	prostate	90954
CMAP_1684	amoxapine	DRD1|DRD2|DRD3|DRD4|DRD5|HTR2A|HTR6|SLC6A2|SLC6A4	12.8uM	MCF7	breast	90367
CMAP_456	trifluoperazine	DRD2|DRD3|DRD4|HTR2A|HTR2C	10uM,8.4uM	PC3	prostate	90064
CMAP_730	benfluorex	HMGCR	10.4uM	MCF7	breast	89281
CMAP_3257	homochlorcyclizine	HRH1	10.4uM	MCF7	breast	89234
CMAP_4844	oxybenzone		17.6uM	MCF7	breast	88849
CMAP_2238	noretynodrel	PGR	13.4uM	MCF7	breast	8795
CMAP_4858	prasterone		12.2uM	MCF7	breast	87748
CMAP_3759	phenazopyridine	SCN10A|SCN11A|SCN1A|SCN2A|SCN3A|SCN4A|SCN5A|SCN7A|SCN8A|SCN9A	16uM	MCF7	breast	8687
CMAP_4316	tribenoside		8.4uM	MCF7	breast	8675
CMAP_2351	bromperidol	DRD2	9.6uM	MCF7	breast	85911
CMAP_650	5182598		25uM	MCF7	breast	85848
CMAP_3199	fenbendazole	TUBB	13.4uM	PC3	prostate	85234
CMAP_431	haloperidol	DRD1|DRD2|DRD3|DRD4|HTR2A	10.6uM	MCF7	breast	85181
CMAP_1754	chlorhexidine		8uM	MCF7	breast	85131
CMAP_3273	nortriptyline	KCNJ10|SLC6A2|SLC6A4	13.4uM	MCF7	breast	84658
CMAP_3239	flunarizine	CACNA1G|CACNA1H	8.4uM	MCF7	breast	84119
CMAP_4986	pizotifen	HTR2A|HTR2C	9.4uM	MCF7	breast	83964
CMAP_479	prochlorperazine	DRD2	6.6uM	MCF7	breast	83822
CMAP_806	flupentixol	DRD1|DRD2	7.8uM	MCF7	breast	83063
CMAP_5297	0173570-0000		10uM,1uM	PC3	prostate	82513
CMAP_5397	withaferin A	IKBKB|NAMPT	1uM	MCF7	breast	81569
CMAP_5295	0173570-0000		1uM	PC3	prostate	81369
CMAP_5679	lomustine		100uM	PC3	prostate	80026
CMAP_446	chlorpromazine	ADRA2A|ADRA2B|ADRA2C|DRD1|DRD2|DRD3|DRD4|DRD5|HRH1|HTR1A|HTR2A|HTR2C|HTR6|HTR7	1uM,11.2uM	PC3	prostate	79791
CMAP_5478	valinomycin		0.1uM	MCF7	breast	79689
CMAP_614	5248896		11uM	MCF7	breast	79395
CMAP_508	fluphenazine	DRD1|DRD2	10uM,7.8uM	PC3	prostate	79385
CMAP_5751	semustine		100uM	PC3	prostate	79213
CMAP_3353	digoxin	ATP1A1|ATP1A2|ATP1A3|ATP1A4|ATP1B1|ATP1B2|ATP1B3|FXYD2	5.2uM	MCF7	breast	79016
CMAP_5485	rotenone	MT-ND1	1uM	PC3	prostate	78876
CMAP_3453	metixene	CHRM1|CHRM5|HTR2C	11.6uM	MCF7	breast	78703
CMAP_477	prochlorperazine	DRD2	10uM	PC3	prostate	78259
CMAP_642	quinostatin		10uM	MCF7	breast	77166
CMAP_828	testosterone	AR	11.6uM	MCF7	breast	77156
CMAP_3771	podophyllotoxin		9.6uM	MCF7	breast	76682
CMAP_4934	protriptyline	SLC6A2|SLC6A4	13.4uM	MCF7	breast	76135
CMAP_3391	amiodarone	KCNH2	5.8uM	MCF7	breast	76054
CMAP_2804	promazine	CHRM5|DRD2|DRD3|DRD4|HTR2A	12.4uM	PC3	prostate	7596
CMAP_3822	flumetasone	NR3C1	9.8uM	PC3	prostate	75557
CMAP_3395	bisacodyl		11uM	MCF7	breast	7535
CMAP_5140	sertaconazole		8uM	MCF7	breast	75142
CMAP_5316	0317956-0000		10uM	MCF7	breast	75008
CMAP_2100	maprotiline	SLC6A2	12.8uM	MCF7	breast	74377
CMAP_3812	cloperastine		11uM	PC3	prostate	74346
CMAP_3805	levonorgestrel	PGR	12.8uM	MCF7	breast	73178
CMAP_5321	0317956-0000		10uM,1uM	MCF7	breast	72359
CMAP_2870	halcinonide	NR3C1	8.8uM	PC3	prostate	72236
CMAP_2954	benzamil	PKD2L1|SCNN1A|SCNN1B|SCNN1D|SCNN1G|SLC8A1	11.2uM	PC3	prostate	71627
CMAP_1047	disulfiram	ALDH2	13.4uM	PC3	prostate	71334
CMAP_2927	lycorine		12.4uM	MCF7	breast	71176
CMAP_2609	ursolic acid	HSD11B1|PTPN1	8.8uM	MCF7	breast	69975
CMAP_240	quercetin	PIK3CG	11.8uM	MCF7	breast	69754
CMAP_5228	piperacetazine		9.8uM	MCF7	breast	69706
CMAP_433	haloperidol	DRD1|DRD2|DRD3|DRD4|HTR2A	10uM,10.6uM	MCF7	breast	69156
CMAP_2864	fludroxycortide	NR3C1	9.2uM	PC3	prostate	68717
CMAP_1706	dipyridamole	ADA|PDE10A|PDE1A|PDE1B|PDE1C|PDE2A|PDE3A|PDE3B|PDE4A|PDE4B|PDE4C|PDE4D|PDE5A|PDE6A|PDE6B|PDE6C|PDE6D|PDE6G|PDE6H|PDE7A|PDE7B|PDE8A|PDE8B|PDE9A|SLC29A1	8uM	MCF7	breast	68292
CMAP_4646	equilin	HSD17B1	15uM	MCF7	breast	67647
CMAP_4874	etynodiol		10.4uM	MCF7	breast	67459
CMAP_5058	azacitidine	DNMT1|DNMT3A	16.4uM	MCF7	breast	6722
CMAP_5674	scriptaid	HDAC1	10uM	PC3	prostate	67002
CMAP_3050	mebendazole		13.6uM	PC3	prostate	65639
CMAP_118	15-delta prostaglandin J2	PPARG	10uM	MCF7	breast	65374
CMAP_346	azathioprine	PPAT	100uM,14.4uM	MCF7	breast	65051
CMAP_1731	cyproheptadine	HRH1	12.4uM	PC3	prostate	6471
CMAP_233	fludrocortisone	NR3C2	9.4uM	PC3	prostate	64551
CMAP_5744	CP-319743		10uM	MCF7	breast	63912
CMAP_5574	5155877		10uM	MCF7	breast	63694
CMAP_2126	8-azaguanine		26.2uM	MCF7	breast	63561
CMAP_5374	parbendazole	TUBB	16.2uM	PC3	prostate	63479
CMAP_660	ionomycin		2uM	MCF7	breast	63464
CMAP_4768	estrone	ESR1	14.8uM	MCF7	breast	62433
CMAP_541	nocodazole		13.2uM	MCF7	breast	6231
CMAP_4221	epitiostanol		13uM	MCF7	breast	62256
CMAP_4524	mestranol	ESR1	12.8uM	MCF7	breast	61803
CMAP_5490	PF-00562151-00		10uM	MCF7	breast	61712
CMAP_537	resveratrol	PTGS1|PTGS2|SIRT1	50uM,10uM,0uM	MCF7	breast	61669
CMAP_5678	lomustine		100uM	MCF7	breast	61592
CMAP_2776	flunisolide	NR3C1	9.2uM	PC3	prostate	61487
CMAP_586	5252917		14uM	MCF7	breast	60402
CMAP_5484	rotenone	MT-ND1	1uM	MCF7	breast	60298
CMAP_397	wortmannin	PIK3CA|PIK3CG|PLK1	1uM,0.01uM	MCF7	breast	60228
CMAP_255	fulvestrant	ESR1|ESR2	0.01uM,1uM	MCF7	breast	59425
CMAP_4073	securinine	GABRA1	18.4uM	MCF7	breast	59372
CMAP_3523	norcyclobenzaprine		15.4uM	MCF7	breast	59161
CMAP_1924	amodiaquine	HNMT	8.6uM	MCF7	breast	2025-09-05
CMAP_2471	papaverine	PDE10A	10.6uM	MCF7	breast	58918
CMAP_534	resveratrol	PTGS1|PTGS2|SIRT1	50uM	MCF7	breast	58881
CMAP_5610	STOCK1N-35874		14uM	PC3	prostate	5886
CMAP_3715	strophanthidin	ATP1A1	9.8uM	MCF7	breast	58354
CMAP_102	amitriptyline	CHRM1|CHRM2|CHRM3|CHRM4|CHRM5|HRH1|HTR6|SLC6A2|SLC6A4	12.8uM	MCF7	breast	58318
CMAP_3365	progesterone	CYP17A1|NR3C2|PGR	12.8uM	MCF7	breast	58162
CMAP_417	thioridazine	DRD1|DRD2|DRD3|DRD4|HTR2A|HTR2C	10uM	HL60	haematopoietic and lymphoid tissue	5809
CMAP_5738	MS-275	HDAC1|HDAC10|HDAC11|HDAC2|HDAC3|HDAC4|HDAC5|HDAC6|HDAC7|HDAC8|HDAC9	10uM	PC3	prostate	57984
CMAP_503	fluphenazine	DRD1|DRD2	10uM	PC3	prostate	5759
CMAP_1154	thioproperazine		6.2uM	MCF7	breast	57553
CMAP_48	estradiol	ESR1|ESR2|NR1I2	0.01uM,0.1uM	MCF7	breast	57452
CMAP_482	prochlorperazine	DRD2	10uM,6.6uM	PC3	prostate	5718
CMAP_252	fulvestrant	ESR1|ESR2	1uM	MCF7	breast	56734
CMAP_5398	withaferin A	IKBKB|NAMPT	1uM	PC3	prostate	56377
CMAP_5780	irinotecan	TOP1	100uM	MCF7	breast	54872
CMAP_5319	0317956-0000		1uM	MCF7	breast	54702
CMAP_1920	mifepristone	AR|NR3C1|PGR	9.4uM	MCF7	breast	5451
CMAP_3159	camptothecin	TOP1	11.4uM	MCF7	breast	54289
CMAP_2809	famprofazone		10.6uM	MCF7	breast	54025
CMAP_674	alvespimycin	HSP90AA1	0.1uM	MCF7	breast	5387
CMAP_996	naringenin	CYP19A1|ESR2	14.6uM	MCF7	breast	53501
CMAP_5293	0173570-0000		10uM	PC3	prostate	53155
CMAP_547	colchicine	TUBA1A|TUBA1B|TUBA1C|TUBA3E|TUBA4A|TUBB|TUBB1|TUBB2A|TUBB2B|TUBB3|TUBB4A|TUBB4B|TUBB6|TUBB8	10uM	MCF7	breast	53044
CMAP_127	raloxifene	ESR1|ESR2	7.8uM	MCF7	breast	52881
CMAP_5415	CP-320650-01		10uM	MCF7	breast	52112
CMAP_178	LY-294002	MTOR|PIK3CA|PIK3CB|PIK3CD|PIK3CG|PLK1|PRKDC	10uM	MCF7	breast	51834
CMAP_2501	ellipticine	TOP2A|TOP2B	16.2uM	MCF7	breast	5175
CMAP_2243	triamterene	SCNN1A|SCNN1B|SCNN1G	15.8uM	PC3	prostate	51677
CMAP_622	5279552		22uM	MCF7	breast	51291
CMAP_5702	thapsigargin	ATP2A1	0.1uM	MCF7	breast	5104
CMAP_5603	6-bromoindirubin-3'-oxime		0.5uM	PC3	prostate	50914
CMAP_392	wortmannin	PIK3CA|PIK3CG|PLK1	0.01uM	MCF7	breast	50375
CMAP_5496	PF-00875133-00		10uM	MCF7	breast	50316
CMAP_263	monastrol	KIF11	100uM,20uM	MCF7	breast	50306
CMAP_192	ciclosporin	PPIA|PPP3CA	3.4uM	MCF7	breast	50154
CMAP_3086	salbutamol	ADRB2	16.8uM	PC3	prostate	50071
CMAP_128	raloxifene	ESR1|ESR2	0.1uM,7.8uM	MCF7	breast	49732
CMAP_3417	amphotericin B		4.4uM	MCF7	breast	1994-04-01
CMAP_5670	0297417-0002B		10uM	MCF7	breast	49047
CMAP_2347	propafenone	ADRB1|ADRB2|KCNH2|SCN10A|SCN11A|SCN1A|SCN2A|SCN3A|SCN4A|SCN5A|SCN7A|SCN8A|SCN9A	10.6uM	MCF7	breast	4899
CMAP_476	prochlorperazine	DRD2	10uM	HL60	haematopoietic and lymphoid tissue	48603
CMAP_65	dexamethasone	NR3C1	9.2uM	PC3	prostate	48599
CMAP_423	thioridazine	DRD1|DRD2|DRD3|DRD4|HTR2A|HTR2C	10uM,9.8uM	HL60	haematopoietic and lymphoid tissue	48302
CMAP_5587	dinoprostone	PTGER1|PTGER2|PTGER3|PTGER4	10uM	PC3	prostate	48281
CMAP_5425	CP-690334-01		10uM	PC3	prostate	47995
CMAP_3647	estropipate	ESR1	9.2uM	MCF7	breast	4775
CMAP_1190	dihydroergotamine	HTR1B|HTR1D	3uM	MCF7	breast	47234
CMAP_5568	F0447-0125		10uM	MCF7	breast	4719
CMAP_5592	5194442		20uM	MCF7	breast	4705
CMAP_248	fulvestrant	ESR1|ESR2	0.01uM	MCF7	breast	46939
CMAP_2112	clofazimine		8.4uM	MCF7	breast	46385
CMAP_1125	mianserin	ADRA1A|ADRA1B|ADRA1D|DRD2|HRH1|HTR1A|HTR2A|HTR2B|HTR2C|HTR6|HTR7	13.2uM	PC3	prostate	46116
CMAP_427	haloperidol	DRD1|DRD2|DRD3|DRD4|HTR2A	10uM	MCF7	breast	45951
CMAP_185	LY-294002	MTOR|PIK3CA|PIK3CB|PIK3CD|PIK3CG|PLK1|PRKDC	10uM,0.1uM	MCF7	breast	45897
CMAP_5080	levomepromazine	DRD2|DRD3|DRD4	9uM	MCF7	breast	45253
CMAP_5420	CP-320650-01		10uM,1uM	MCF7	breast	44812
CMAP_4690	crotamiton		19.6uM	MCF7	breast	44739
CMAP_536	resveratrol	PTGS1|PTGS2|SIRT1	17.6uM	MCF7	breast	44739
CMAP_5616	16,16-dimethylprostaglandin E2	HPGD	10uM	PC3	prostate	44514
CMAP_450	trifluoperazine	DRD2|DRD3|DRD4|HTR2A|HTR2C	10uM	HL60	haematopoietic and lymphoid tissue	44391
CMAP_2803	promazine	CHRM5|DRD2|DRD3|DRD4|HTR2A	12.4uM	MCF7	breast	44236
CMAP_574	colforsin	ADCY2	50uM,0.5uM	MCF7	breast	44161
CMAP_172	tretinoin	RARA|RARB|RARG|RORB	13.4uM	MCF7	breast	44144
CMAP_573	colforsin	ADCY2	0.5uM	PC3	prostate	44011
CMAP_297	sirolimus	FKBP1A|MTOR	0.1uM	PC3	prostate	43977
CMAP_3941	alpha-ergocryptine		7uM	MCF7	breast	43639
CMAP_5602	6-bromoindirubin-3'-oxime		0.5uM	MCF7	breast	43333
CMAP_5277	0179445-0000		10uM	MCF7	breast	42929
CMAP_543	nocodazole		1uM,13.2uM	MCF7	breast	42873
CMAP_38	estradiol	ESR1|ESR2|NR1I2	0.1uM	MCF7	breast	42472
CMAP_42	estradiol	ESR1|ESR2|NR1I2	0.01uM	MCF7	breast	42244
CMAP_295	sirolimus	FKBP1A|MTOR	0.1uM	MCF7	breast	42218
CMAP_5813	11-deoxy-16,16-dimethylprostaglandin E2		10uM	PC3	prostate	42067
CMAP_158	tanespimycin	HSP90AA1|HSP90AB1	1uM	MCF7	breast	41578
CMAP_313	trichostatin A	HDAC1|HDAC10|HDAC3|HDAC4|HDAC6|HDAC7|HDAC8	1uM	PC3	prostate	41508
CMAP_2371	Prestwick-559		8.2uM	MCF7	breast	41388
CMAP_5501	pioglitazone	PPARG	10uM	PC3	prostate	40311
CMAP_684	vorinostat	HDAC1|HDAC2|HDAC3|HDAC6|HDAC8	10uM	PC3	prostate	40178
CMAP_4634	aminophylline	ADORA1|ADORA2A|ADORA2B|ADORA3|PDE3A|PDE4A|PDE4B	9.6uM	MCF7	breast	3938
CMAP_103	amitriptyline	CHRM1|CHRM2|CHRM3|CHRM4|CHRM5|HRH1|HTR6|SLC6A2|SLC6A4	12.8uM	PC3	prostate	39379
CMAP_4792	lorglumide	CCKAR|CCKBR	8.4uM	MCF7	breast	39236
CMAP_5248	kaempferol		14uM	MCF7	breast	3917
CMAP_2715	solanine		4.6uM	MCF7	breast	3874
CMAP_161	tanespimycin	HSP90AA1|HSP90AB1	0.1uM,1uM	MCF7	breast	38623
CMAP_47	estradiol	ESR1|ESR2|NR1I2	14.6uM	MCF7	breast	38507
CMAP_5575	5155877		10uM	PC3	prostate	38247
CMAP_3429	epiandrosterone		13.8uM	MCF7	breast	38155
CMAP_3788	medrysone	NR3C1	11.6uM	PC3	prostate	37971
CMAP_5506	H-7		100uM	MCF7	breast	37196
CMAP_2585	vinburnine		13.6uM	MCF7	breast	36822
CMAP_5430	CP-690334-01		10uM,1uM	PC3	prostate	36534
CMAP_5307	PHA-00851261E		10uM	MCF7	breast	36065
CMAP_3277	dyclonine	SCN10A|SCN11A|SCN1A|SCN2A|SCN3A|SCN4A|SCN5A|SCN7A|SCN8A|SCN9A	12.2uM	MCF7	breast	35912
CMAP_4704	monobenzone	TYR	20uM	MCF7	breast	35799
CMAP_5750	semustine		100uM	MCF7	breast	35104
CMAP_5172	trifluridine	TYMS	13.6uM	MCF7	breast	35098
CMAP_3329	isotretinoin	RARA|RARB|RARG	13.4uM	MCF7	breast	35079
CMAP_5162	verteporfin		2.8uM	MCF7	breast	35072
CMAP_494	deferoxamine		100uM,6uM	PC3	prostate	34709
CMAP_311	trichostatin A	HDAC1|HDAC10|HDAC3|HDAC4|HDAC6|HDAC7|HDAC8	1uM	MCF7	breast	34685
CMAP_2020	methotrexate	DHFR	8.8uM	MCF7	breast	34267
CMAP_2938	chlorcyclizine	HRH1	11.8uM	PC3	prostate	34207
CMAP_1521	dicycloverine	CHRM1|CHRM2|CHRM3	11.6uM	PC3	prostate	33763
CMAP_316	trichostatin A	HDAC1|HDAC10|HDAC3|HDAC4|HDAC6|HDAC7|HDAC8	0.1uM,1uM	PC3	prostate	33714
CMAP_4870	dioxybenzone		16.4uM	MCF7	breast	33632
CMAP_5022	deptropine	HRH1	7.6uM	MCF7	breast	33139
CMAP_682	vorinostat	HDAC1|HDAC2|HDAC3|HDAC6|HDAC8	10uM	MCF7	breast	33084
CMAP_5302	0175029-0000		1uM	PC3	prostate	33009
CMAP_5424	CP-690334-01		10uM	MCF7	breast	32974
CMAP_5462	daunorubicin	TOP2A	1uM	MCF7	breast	32878
CMAP_173	tretinoin	RARA|RARB|RARG|RORB	1uM,13.4uM	MCF7	breast	32841
CMAP_489	deferoxamine		100uM	MCF7	breast	32329
CMAP_548	colchicine	TUBA1A|TUBA1B|TUBA1C|TUBA3E|TUBA4A|TUBB|TUBB1|TUBB2A|TUBB2B|TUBB3|TUBB4A|TUBB4B|TUBB6|TUBB8	0.1uM,10uM	MCF7	breast	31908
CMAP_4536	chloropyramine	HRH1	12.2uM	MCF7	breast	31873
CMAP_2076	hycanthone		11.2uM	MCF7	breast	31485
CMAP_1074	nicergoline	ADRA1A	8.2uM	MCF7	breast	31207
CMAP_5728	AR-A014418	GSK3B	10uM	PC3	prostate	31031
CMAP_481	prochlorperazine	DRD2	10uM,6.6uM	HL60	haematopoietic and lymphoid tissue	30426
CMAP_2577	(+)-chelidonine		10.8uM	MCF7	breast	30375
CMAP_168	tretinoin	RARA|RARB|RARG|RORB	1uM	MCF7	breast	2998
CMAP_1856	albendazole		15uM	MCF7	breast	2958
CMAP_3038	metaraminol	ADRA1A|ADRA1B|ADRA1D	8.6uM	PC3	prostate	29534
CMAP_3659	fluorometholone	NR3C1	10.6uM	MCF7	breast	29014
CMAP_220	genistein	CFTR|ESR2	10uM	MCF7	breast	2897
CMAP_2892	acacetin		14uM	PC3	prostate	28034
CMAP_524	geldanamycin	HSP90AA1	1uM	MCF7	breast	27781
CMAP_5429	CP-690334-01		10uM,1uM	MCF7	breast	27741
CMAP_309	trichostatin A	HDAC1|HDAC10|HDAC3|HDAC4|HDAC6|HDAC7|HDAC8	0.1uM	PC3	prostate	27613
CMAP_3013	dilazep	SLC29A1	6uM	MCF7	breast	26818
CMAP_526	geldanamycin	HSP90AA1	1uM	PC3	prostate	26797
CMAP_5260	oxyphenbutazone	PTGS1|PTGS2	12.4uM	MCF7	breast	26531
CMAP_5416	CP-320650-01		10uM	PC3	prostate	26305
CMAP_5282	0179445-0000		10uM,1uM	MCF7	breast	25875
CMAP_314	trichostatin A	HDAC1|HDAC10|HDAC3|HDAC4|HDAC6|HDAC7|HDAC8	0.1uM,1uM	MCF7	breast	25752
CMAP_193	ciclosporin	PPIA|PPP3CA	1uM,3.4uM	MCF7	breast	24277
CMAP_4281	alprostadil	PTGER1|PTGER2	10uM	PC3	prostate	24188
CMAP_5785	meteneprost		10uM	PC3	prostate	2417
CMAP_2483	harmine	MAOA	16uM	MCF7	breast	24085
CMAP_296	sirolimus	FKBP1A|MTOR	0.1uM	HL60	haematopoietic and lymphoid tissue	23494
CMAP_394	wortmannin	PIK3CA|PIK3CG|PLK1	0.01uM	PC3	prostate	23412

## Sheet: IAV
SignatureId	Perturbagen	GeneTargets	Concentration	CellLine	Tissue	zScore
CMAP_2399	prenylamine		9.6uM	MCF7	breast	84051
CMAP_754	chlorprothixene	DRD2|DRD3|HTR2A|HTR2C	11.4uM	MCF7	breast	79455
CMAP_4316	tribenoside		8.4uM	MCF7	breast	74525
CMAP_2953	benzamil	PKD2L1|SCNN1A|SCNN1B|SCNN1D|SCNN1G|SLC8A1	11.2uM	MCF7	breast	69631
CMAP_1724	azacyclonol		15uM	MCF7	breast	6908
CMAP_742	clomifene	ESR1	6.6uM	MCF7	breast	68601
CMAP_88	tamoxifen	ESR1|ESR2	7uM	MCF7	breast	68484
CMAP_1028	astemizole	HRH1|KCNH2	8.8uM	MCF7	breast	67917
CMAP_3811	cloperastine		11uM	MCF7	breast	65959
CMAP_5670	0297417-0002B		10uM	MCF7	breast	65425
CMAP_1484	miconazole		9.6uM	MCF7	breast	65292
CMAP_255	fulvestrant	ESR1|ESR2	0.01uM,1uM	MCF7	breast	6489
CMAP_2898	methylbenzethonium chloride		8.6uM	PC3	prostate	63315
CMAP_1920	mifepristone	AR|NR3C1|PGR	9.4uM	MCF7	breast	63116
CMAP_2897	methylbenzethonium chloride		8.6uM	MCF7	breast	62335
CMAP_3695	abamectin		4.8uM	MCF7	breast	62309
CMAP_5319	0317956-0000		1uM	MCF7	breast	62245
CMAP_1794	loperamide	OPRD1|OPRM1	7.8uM	MCF7	breast	61805
CMAP_252	fulvestrant	ESR1|ESR2	1uM	MCF7	breast	61577
CMAP_3699	tetrandrine		6.4uM	MCF7	breast	61401
CMAP_1684	amoxapine	DRD1|DRD2|DRD3|DRD4|DRD5|HTR2A|HTR6|SLC6A2|SLC6A4	12.8uM	MCF7	breast	61232
CMAP_836	suloctidil		11.8uM	MCF7	breast	61166
CMAP_1936	fendiline		11.4uM	MCF7	breast	61081
CMAP_691	monensin		5.8uM	PC3	prostate	60359
CMAP_1114	terfenadine	HRH1|KCNH2	8.4uM	MCF7	breast	59916
CMAP_4844	oxybenzone		17.6uM	MCF7	breast	59334
CMAP_248	fulvestrant	ESR1|ESR2	0.01uM	MCF7	breast	5922
CMAP_5081	levomepromazine	DRD2|DRD3|DRD4	9uM	PC3	prostate	59158
CMAP_477	prochlorperazine	DRD2	10uM	PC3	prostate	59156
CMAP_659	pyrvinium		1.25uM,3.4uM	MCF7	breast	5903
CMAP_3357	meclozine	HRH1|NR1I3	8.6uM	MCF7	breast	58337
CMAP_5321	0317956-0000		10uM,1uM	MCF7	breast	58298
CMAP_1474	ticlopidine	P2RY12	13.4uM	MCF7	breast	57756
CMAP_503	fluphenazine	DRD1|DRD2	10uM	PC3	prostate	57604
CMAP_2804	promazine	CHRM5|DRD2|DRD3|DRD4|HTR2A	12.4uM	PC3	prostate	57563
CMAP_340	felodipine	CACNA1C|CACNA1D|CACNA1F|CACNA1S|NR3C2	10.4uM	MCF7	breast	56811
CMAP_762	bepridil	CACNA1A|CACNA1B|CACNA1C|CACNA1D|CACNA1E|CACNA1F|CACNA1G|CACNA1H|CACNA1I|CACNA1S|CACNA2D1|CACNA2D2|CACNA2D3|CACNA2D4|CACNB1|CACNB2|CACNB3|CACNB4|CACNG1|CACNG2|CACNG3|CACNG4|CACNG5|CACNG6|CACNG7|CACNG8	10uM	MCF7	breast	56412
CMAP_1864	oxybutynin	CHRM1|CHRM2|CHRM3	10.2uM	MCF7	breast	56264
CMAP_3759	phenazopyridine	SCN10A|SCN11A|SCN1A|SCN2A|SCN3A|SCN4A|SCN5A|SCN7A|SCN8A|SCN9A	16uM	MCF7	breast	55756
CMAP_5030	clofilium tosylate		7.8uM	MCF7	breast	55605
CMAP_1896	pimozide	DRD1|DRD2|DRD3|DRD4|DRD5|HTR2A	8.6uM	MCF7	breast	55484
CMAP_3341	perhexiline	CPT1A|CPT2	10.2uM	MCF7	breast	55397
CMAP_3959	alexidine	PTPMT1	6.8uM	PC3	prostate	55285
CMAP_1034	ivermectin		4.6uM	MCF7	breast	54657
CMAP_3475	hexetidine		11.8uM	MCF7	breast	1945-05-01
CMAP_395	wortmannin	PIK3CA|PIK3CG|PLK1	1uM	MCF7	breast	1935-05-01
CMAP_4021	drofenine		11.4uM	MCF7	breast	53472
CMAP_451	trifluoperazine	DRD2|DRD3|DRD4|HTR2A|HTR2C	10uM	PC3	prostate	5327
CMAP_1022	mefloquine		9.6uM	MCF7	breast	52872
CMAP_5316	0317956-0000		10uM	MCF7	breast	52697
CMAP_658	pyrvinium		3.4uM	MCF7	breast	52002
CMAP_770	dequalinium chloride		7.6uM	MCF7	breast	51738
CMAP_3459	fluoxetine	SLC6A4	11.6uM	MCF7	breast	51282
CMAP_2711	quinisocaine		13uM	MCF7	breast	51235
CMAP_2966	gossypol	BCL2|BCL2L1|MCL1	7.8uM	PC3	prostate	51039
CMAP_3993	proadifen	NOS1	10.2uM	MCF7	breast	50856
CMAP_3257	homochlorcyclizine	HRH1	10.4uM	MCF7	breast	50654
CMAP_5479	valinomycin		0.1uM	PC3	prostate	50607
CMAP_482	prochlorperazine	DRD2	10uM,6.6uM	PC3	prostate	5048
CMAP_4682	propofol	GABRA1|GABRA2|GABRA3|GABRA4|GABRA5|GABRA6|GABRB1|GABRB2|GABRB3|GABRD|GABRE|GABRG1|GABRG2|GABRG3|GABRP|GABRQ	22.4uM	MCF7	breast	50457
CMAP_2965	gossypol	BCL2|BCL2L1|MCL1	7.8uM	MCF7	breast	50371
CMAP_3289	econazole		9uM	MCF7	breast	4938
CMAP_172	tretinoin	RARA|RARB|RARG|RORB	13.4uM	MCF7	breast	49148
CMAP_2044	clorgiline	MAOA	13uM	MCF7	breast	48175
CMAP_1023	mefloquine		9.6uM	PC3	prostate	48078
CMAP_1266	antimycin A	CYCS	7.2uM	MCF7	breast	4724
CMAP_5140	sertaconazole		8uM	MCF7	breast	46958
CMAP_3655	benzethonium chloride	SCN10A	9uM	MCF7	breast	46478
CMAP_1062	isoconazole		9.6uM	MCF7	breast	46246
CMAP_5763	15(S)-15-methylprostaglandin E2		10uM	PC3	prostate	45759
CMAP_4824	fluspirilene	DRD2|HTR2A	8.4uM	MCF7	breast	45531
CMAP_4630	sulconazole		8.6uM	MCF7	breast	45514
CMAP_416	thioridazine	DRD1|DRD2|DRD3|DRD4|HTR2A|HTR2C	10uM	MCF7	breast	45265
CMAP_2635	rescinnamine	ACE|SLC18A2	6.4uM	MCF7	breast	45199
CMAP_2084	metitepine	HTR5A|HTR6|HTR7	8.4uM	MCF7	breast	45051
CMAP_655	pyrvinium		1.25uM	MCF7	breast	44637
CMAP_4406	penbutolol	ADRB2	5.8uM	MCF7	breast	4462
CMAP_2351	bromperidol	DRD2	9.6uM	MCF7	breast	44597
CMAP_5813	11-deoxy-16,16-dimethylprostaglandin E2		10uM	PC3	prostate	44581
CMAP_420	thioridazine	DRD1|DRD2|DRD3|DRD4|HTR2A|HTR2C	9.8uM	MCF7	breast	4446
CMAP_4816	clioquinol		13uM	MCF7	breast	44071
CMAP_38	estradiol	ESR1|ESR2|NR1I2	0.1uM	MCF7	breast	44049
CMAP_3369	butoconazole		8.4uM	MCF7	breast	43926
CMAP_2549	berberine		10.8uM	MCF7	breast	43789
CMAP_5557	5707885		50uM	PC3	prostate	43444
CMAP_5556	5707885		50uM	MCF7	breast	43086
CMAP_397	wortmannin	PIK3CA|PIK3CG|PLK1	1uM,0.01uM	MCF7	breast	42899
CMAP_2243	triamterene	SCNN1A|SCNN1B|SCNN1G	15.8uM	PC3	prostate	42725
CMAP_4502	simvastatin	HMGCR	9.6uM	MCF7	breast	42481
CMAP_1908	clomipramine	SLC6A2|SLC6A4	11.4uM	MCF7	breast	42436
CMAP_3471	ciclopirox	ATP1A1	15uM	MCF7	breast	41881
CMAP_4414	naftifine		12.4uM	MCF7	breast	41864
CMAP_1520	dicycloverine	CHRM1|CHRM2|CHRM3	11.6uM	MCF7	breast	41785
CMAP_2435	mometasone	NR3C1	7.6uM	MCF7	breast	41399
CMAP_4858	prasterone		12.2uM	MCF7	breast	41161
CMAP_996	naringenin	CYP19A1|ESR2	14.6uM	MCF7	breast	41132
CMAP_508	fluphenazine	DRD1|DRD2	10uM,7.8uM	PC3	prostate	40988
CMAP_454	trifluoperazine	DRD2|DRD3|DRD4|HTR2A|HTR2C	10uM,8.4uM	MCF7	breast	40747
CMAP_102	amitriptyline	CHRM1|CHRM2|CHRM3|CHRM4|CHRM5|HRH1|HTR6|SLC6A2|SLC6A4	12.8uM	MCF7	breast	40615
CMAP_642	quinostatin		10uM	MCF7	breast	40581
CMAP_2347	propafenone	ADRB1|ADRB2|KCNH2|SCN10A|SCN11A|SCN1A|SCN2A|SCN3A|SCN4A|SCN5A|SCN7A|SCN8A|SCN9A	10.6uM	MCF7	breast	40283
CMAP_3805	levonorgestrel	PGR	12.8uM	MCF7	breast	40201
CMAP_453	trifluoperazine	DRD2|DRD3|DRD4|HTR2A|HTR2C	8.4uM	MCF7	breast	3942
CMAP_392	wortmannin	PIK3CA|PIK3CG|PLK1	0.01uM	MCF7	breast	39264
CMAP_173	tretinoin	RARA|RARB|RARG|RORB	1uM,13.4uM	MCF7	breast	39245
CMAP_573	colforsin	ADCY2	0.5uM	PC3	prostate	3904
CMAP_4273	zuclopenthixol	DRD1|DRD2	9.2uM	MCF7	breast	3888
CMAP_4642	profenamine	CHRM1	11.4uM	MCF7	breast	38694
CMAP_2491	syrosingopine		6uM	MCF7	breast	38514
CMAP_3309	fenofibrate	PPARA	11uM	MCF7	breast	38388
CMAP_1029	astemizole	HRH1|KCNH2	8.8uM	PC3	prostate	38309
CMAP_690	monensin		5.8uM	MCF7	breast	37997
CMAP_4768	estrone	ESR1	14.8uM	MCF7	breast	37985
CMAP_418	thioridazine	DRD1|DRD2|DRD3|DRD4|HTR2A|HTR2C	10uM	PC3	prostate	37329
CMAP_128	raloxifene	ESR1|ESR2	0.1uM,7.8uM	MCF7	breast	37126
CMAP_127	raloxifene	ESR1|ESR2	7.8uM	MCF7	breast	37094
CMAP_5293	0173570-0000		10uM	PC3	prostate	37039
CMAP_4576	lasalocid		6.6uM	MCF7	breast	36995
CMAP_4934	protriptyline	SLC6A2|SLC6A4	13.4uM	MCF7	breast	36899
CMAP_431	haloperidol	DRD1|DRD2|DRD3|DRD4|HTR2A	10.6uM	MCF7	breast	36583
CMAP_449	trifluoperazine	DRD2|DRD3|DRD4|HTR2A|HTR2C	10uM	MCF7	breast	36569
CMAP_614	5248896		11uM	MCF7	breast	36392
CMAP_5297	0173570-0000		10uM,1uM	PC3	prostate	35867
CMAP_168	tretinoin	RARA|RARB|RARG|RORB	1uM	MCF7	breast	35641
CMAP_2938	chlorcyclizine	HRH1	11.8uM	PC3	prostate	35374
CMAP_3349	clemastine	HRH1	8.6uM	MCF7	breast	35129
CMAP_2020	methotrexate	DHFR	8.8uM	MCF7	breast	35092
CMAP_1725	azacyclonol		15uM	PC3	prostate	35031
CMAP_3050	mebendazole		13.6uM	PC3	prostate	34943
CMAP_3611	lovastatin	HMGCR	9.8uM	MCF7	breast	34874
CMAP_576	rottlerin		10uM	MCF7	breast	34863
CMAP_5616	16,16-dimethylprostaglandin E2	HPGD	10uM	PC3	prostate	34746
CMAP_2371	Prestwick-559		8.2uM	MCF7	breast	34676
CMAP_394	wortmannin	PIK3CA|PIK3CG|PLK1	0.01uM	PC3	prostate	34541
CMAP_5397	withaferin A	IKBKB|NAMPT	1uM	MCF7	breast	34435
CMAP_2954	benzamil	PKD2L1|SCNN1A|SCNN1B|SCNN1D|SCNN1G|SLC8A1	11.2uM	PC3	prostate	34224
CMAP_3453	metixene	CHRM1|CHRM5|HTR2C	11.6uM	MCF7	breast	34206
CMAP_3239	flunarizine	CACNA1G|CACNA1H	8.4uM	MCF7	breast	34078
CMAP_534	resveratrol	PTGS1|PTGS2|SIRT1	50uM	MCF7	breast	34036
CMAP_3329	isotretinoin	RARA|RARB|RARG	13.4uM	MCF7	breast	33918
CMAP_1754	chlorhexidine		8uM	MCF7	breast	33853
CMAP_692	monensin		10.9uM,5.8uM	MCF7	breast	33846
CMAP_422	thioridazine	DRD1|DRD2|DRD3|DRD4|HTR2A|HTR2C	10uM,1uM,0uM	MCF7	breast	33806
CMAP_1600	niclosamide	STAT3	12.2uM	MCF7	breast	33707
CMAP_433	haloperidol	DRD1|DRD2|DRD3|DRD4|HTR2A	10uM,10.6uM	MCF7	breast	33696
CMAP_806	flupentixol	DRD1|DRD2	7.8uM	MCF7	breast	33669
CMAP_495	calmidazolium	ATP2B1|PDE1A	5uM	MCF7	breast	33539
CMAP_3285	pimethixene		9.8uM	MCF7	breast	33536
CMAP_443	chlorpromazine	ADRA2A|ADRA2B|ADRA2C|DRD1|DRD2|DRD3|DRD4|DRD5|HRH1|HTR1A|HTR2A|HTR2C|HTR6|HTR7	11.2uM	PC3	prostate	33149
CMAP_5587	dinoprostone	PTGER1|PTGER2|PTGER3|PTGER4	10uM	PC3	prostate	32986
CMAP_5415	CP-320650-01		10uM	MCF7	breast	32857
CMAP_5228	piperacetazine		9.8uM	MCF7	breast	32704
CMAP_3941	alpha-ergocryptine		7uM	MCF7	breast	32691
CMAP_2100	maprotiline	SLC6A2	12.8uM	MCF7	breast	32607
CMAP_446	chlorpromazine	ADRA2A|ADRA2B|ADRA2C|DRD1|DRD2|DRD3|DRD4|DRD5|HRH1|HTR1A|HTR2A|HTR2C|HTR6|HTR7	1uM,11.2uM	PC3	prostate	32547
CMAP_450	trifluoperazine	DRD2|DRD3|DRD4|HTR2A|HTR2C	10uM	HL60	haematopoietic and lymphoid tissue	32225
CMAP_1924	amodiaquine	HNMT	8.6uM	MCF7	breast	32114
CMAP_3391	amiodarone	KCNH2	5.8uM	MCF7	breast	3209
CMAP_4536	chloropyramine	HRH1	12.2uM	MCF7	breast	32061
CMAP_2870	halcinonide	NR3C1	8.8uM	PC3	prostate	31407
CMAP_506	fluphenazine	DRD1|DRD2	10uM,7.8uM	MCF7	breast	31369
CMAP_4073	securinine	GABRA1	18.4uM	MCF7	breast	30984
CMAP_618	5224221		12uM	MCF7	breast	30752
CMAP_1812	lynestrenol		14uM	MCF7	breast	30479
CMAP_2471	papaverine	PDE10A	10.6uM	MCF7	breast	30141
CMAP_5485	rotenone	MT-ND1	1uM	PC3	prostate	2999
CMAP_2922	beta-escin		3.2uM	PC3	prostate	29903
CMAP_5744	CP-319743		10uM	MCF7	breast	29493
CMAP_864	corticosterone	HSD11B1|NR3C2	11.6uM	MCF7	breast	1992-02-01
CMAP_479	prochlorperazine	DRD2	6.6uM	MCF7	breast	29169
CMAP_501	fluphenazine	DRD1|DRD2	10uM	MCF7	breast	28978
CMAP_3445	puromycin		7.4uM	MCF7	breast	28974
CMAP_603	carbamazepine	SCN10A|SCN11A|SCN1A|SCN2A|SCN3A|SCN4A|SCN5A|SCN7A|SCN8A|SCN9A	0.1uM	MCF7	breast	28972
CMAP_5713	GW-8510		10uM	PC3	prostate	28758
CMAP_48	estradiol	ESR1|ESR2|NR1I2	0.01uM,0.1uM	MCF7	breast	28426
CMAP_4796	tonzonium bromide		6.8uM	MCF7	breast	28399
CMAP_722	thioguanosine		12.6uM	MCF7	breast	28353
CMAP_4870	dioxybenzone		16.4uM	MCF7	breast	1982-02-01
CMAP_380	troglitazone	PPARG	10uM	MCF7	breast	28112
CMAP_5080	levomepromazine	DRD2|DRD3|DRD4	9uM	MCF7	breast	28045
CMAP_424	thioridazine	DRD1|DRD2|DRD3|DRD4|HTR2A|HTR2C	10uM,9.8uM	PC3	prostate	28042
CMAP_2116	vanoxerine	SLC6A3	7.6uM	MCF7	breast	27816
CMAP_480	prochlorperazine	DRD2	10uM,6.6uM	MCF7	breast	27787
CMAP_2937	chlorcyclizine	HRH1	11.8uM	MCF7	breast	27307
CMAP_456	trifluoperazine	DRD2|DRD3|DRD4|HTR2A|HTR2C	10uM,8.4uM	PC3	prostate	27306
CMAP_2198	imipramine	CHRM2|SLC6A2|SLC6A4	12.6uM	MCF7	breast	27123
CMAP_2715	solanine		4.6uM	MCF7	breast	27075
CMAP_5592	5194442		20uM	MCF7	breast	2706
CMAP_2609	ursolic acid	HSD11B1|PTPN1	8.8uM	MCF7	breast	26864
CMAP_475	prochlorperazine	DRD2	10uM	MCF7	breast	26855
CMAP_4221	epitiostanol		13uM	MCF7	breast	26828
CMAP_3771	podophyllotoxin		9.6uM	MCF7	breast	26764
CMAP_5484	rotenone	MT-ND1	1uM	MCF7	breast	26756
CMAP_421	thioridazine	DRD1|DRD2|DRD3|DRD4|HTR2A|HTR2C	9.8uM	PC3	prostate	26537
CMAP_750	N6-methyladenosine		14.2uM	MCF7	breast	26439
CMAP_671	clotrimazole	KCNN4	50uM,11.6uM	MCF7	breast	26406
CMAP_4986	pizotifen	HTR2A|HTR2C	9.4uM	MCF7	breast	26205
CMAP_263	monastrol	KIF11	100uM,20uM	MCF7	breast	25868
CMAP_3273	nortriptyline	KCNJ10|SLC6A2|SLC6A4	13.4uM	MCF7	breast	25836
CMAP_635	oxaprozin	PTGS1|PTGS2	300uM	MCF7	breast	25783
CMAP_442	chlorpromazine	ADRA2A|ADRA2B|ADRA2C|DRD1|DRD2|DRD3|DRD4|DRD5|HRH1|HTR1A|HTR2A|HTR2C|HTR6|HTR7	11.2uM	MCF7	breast	25585
CMAP_476	prochlorperazine	DRD2	10uM	HL60	haematopoietic and lymphoid tissue	25331
CMAP_3659	fluorometholone	NR3C1	10.6uM	MCF7	breast	25284
CMAP_4281	alprostadil	PTGER1|PTGER2	10uM	PC3	prostate	25198
CMAP_5478	valinomycin		0.1uM	MCF7	breast	25042
CMAP_5260	oxyphenbutazone	PTGS1|PTGS2	12.4uM	MCF7	breast	24859
CMAP_5086	dienestrol	ESR1	15uM	MCF7	breast	24732
CMAP_2809	famprofazone		10.6uM	MCF7	breast	24729
CMAP_4874	etynodiol		10.4uM	MCF7	breast	24679
CMAP_427	haloperidol	DRD1|DRD2|DRD3|DRD4|HTR2A	10uM	MCF7	breast	24621
CMAP_65	dexamethasone	NR3C1	9.2uM	PC3	prostate	24617
CMAP_5568	F0447-0125		10uM	MCF7	breast	24567
CMAP_4211	tracazolate	GABRA1	11.8uM	MCF7	breast	24466
CMAP_5290	PNU-0251126		10uM,1uM	PC3	prostate	24458
CMAP_346	azathioprine	PPAT	100uM,14.4uM	MCF7	breast	24447
CMAP_178	LY-294002	MTOR|PIK3CA|PIK3CB|PIK3CD|PIK3CG|PLK1|PRKDC	10uM	MCF7	breast	24191
CMAP_5718	MG-262		0.1uM	PC3	prostate	24174
CMAP_5785	meteneprost		10uM	PC3	prostate	24125
CMAP_608	carbamazepine	SCN10A|SCN11A|SCN1A|SCN2A|SCN3A|SCN4A|SCN5A|SCN7A|SCN8A|SCN9A	0.1uM,17uM	MCF7	breast	24061
CMAP_730	benfluorex	HMGCR	10.4uM	MCF7	breast	23852
CMAP_5248	kaempferol		14uM	MCF7	breast	23833
CMAP_5286	PNU-0251126		10uM	PC3	prostate	23704
CMAP_5496	PF-00875133-00		10uM	MCF7	breast	23419
